# Supplementary material for: Transcriptomic Profile and Sexual Reproduction-Relevant Genes of Alexandrium minutum in Response to Nutritional Deficiency
Source: Front Microbiol. 2019 Nov 19;10:2629. doi: 10.3389/fmicb.2019.02629 (PMC6877688; doi:10.3389/fmicb.2019.02629)
Supplement: Figure S1 — Gene Ontology classifications of assembled unigenes. Unigenes were assigned to three classifications: (A) biological processes, (B) cellular components and (C) molecular functions. In total, 102,495 unigenes with BLAST matches to known proteins were assigned to gene ontology. [file Data_Sheet_1.zip › supplementary material/supplementary table 5.xls]

## Sheet: Table S5  Enrichment result of
Table S5 Enrichment result of endocytosis pathway in different experimental groups
Term	Compared group	ID	up-regulation	down-regulation	Input number	Background number	P-Value	Corrected P-Value	Input	Hyperlink
Endocytosis	S6vsR	ko04144	470	11	481	1071	0.00484815	0.0367558	Cluster-32646.0|Cluster-20764.1561|Cluster-7099.0|Cluster-20764.33100|Cluster-20764.30706|Cluster-45527.0|Cluster-20764.97473|Cluster-20926.1|Cluster-20926.0|Cluster-20764.97474|Cluster-20764.61816|Cluster-21000.0|Cluster-20764.94499|Cluster-24532.1|Cluster-20764.665|Cluster-20764.31865|Cluster-20764.101753|Cluster-20764.101754|Cluster-7031.1|Cluster-13203.1|Cluster-20764.77072|Cluster-29389.0|Cl…	http://www.genome.jp/kegg-bin/show_pathway?ko04144/K10365%09red/K18464%09red/K01115%09red/K07889%09red/K12471%09red/K12479%09red/K07887%09red/K19476%09red/K18466%09red/K12193%09red/K12190%09red/K12191%09red/K18442%09red/K18465%09red/K12194%09red/K04646%09red/K18468%09red/K12198%09red/K12199%09red/K17917%09red/K05758%09red/K11866%09red/K12489%09red/K07937%09red/K12486%09red/K05754%09red/K05755%09r…
Endocytosis	S72vsR	ko04144	288	6	294	1071	0.016692	0.108164	Cluster-11145.1|Cluster-32646.0|Cluster-2701.0|Cluster-7099.0|Cluster-20764.116939|Cluster-20764.24148|Cluster-20764.26754|Cluster-20764.91031|Cluster-20764.102219|Cluster-20764.97473|Cluster-20764.55999|Cluster-20926.0|Cluster-20764.102258|Cluster-20764.97474|Cluster-20764.105488|Cluster-20764.97339|Cluster-38606.0|Cluster-20764.77072|Cluster-15090.0|Cluster-20764.102228|Cluster-20764.25640|Clus…	http://www.genome.jp/kegg-bin/show_pathway?ko04144/K18465%09red/K01115%09red/K07889%09red/K12471%09red/K12479%09red/K07887%09red/K18466%09red/K12193%09red/K10365%09red/K18464%09red/K12197%09red/K12194%09red/K18467%09red/K18468%09red/K12198%09red/K12199%09red/K17917%09red/K05758%09red/K12489%09red/K12486%09red/K05754%09red/K05755%09red/K05756%09red/K07937%09red/K10364%09red/K18461%09red/K11827%09r…
Endocytosis	S72vsS6	ko04144	0	3	3	1071	0.960036	0.980733	Cluster-20764.104725|Cluster-20764.58134|Cluster-20764.31845	http://www.genome.jp/kegg-bin/show_pathway?ko04144/K07937%09red/K00889%09red/K03283%09red
