# Supplementary material for: Transcriptomic Profile and Sexual Reproduction-Relevant Genes of Alexandrium minutum in Response to Nutritional Deficiency
Source: Front Microbiol. 2019 Nov 19;10:2629. doi: 10.3389/fmicb.2019.02629 (PMC6877688; doi:10.3389/fmicb.2019.02629)
Supplement: Figure S1 — Gene Ontology classifications of assembled unigenes. Unigenes were assigned to three classifications: (A) biological processes, (B) cellular components and (C) molecular functions. In total, 102,495 unigenes with BLAST matches to known proteins were assigned to gene ontology. [file Data_Sheet_1.zip › supplementary material/supplementary table 6.xls]

## Sheet: Table S6
Table S6 Information of representative significant differentially expressed unigenes of sex determination, sperm-egg recognition, sex differentiation, mating, fertilization and cell wall biogenesis.
	S6 vs R
	gene_id	log2FoldChange	padj	putative fuction
sex determination	Cluster-18154.1	11.541	7.7663e-21	Zn-finger in ubiquitin-hydrolases and other protein
sperm-egg recognition	Cluster-20764.3338	5.4944	1.9878e-12	binding of sperm to zona pellucida
	Cluster-30657.1	5.8154	0.0033557	chorion-containing eggshell formation
sex differentiation	Cluster-19031.0	10.297	1.5476e-16	Dual specificity protein kinase shkD
mating	Cluster-20764.98413	9.0764	2.3737e-91	regulation of female receptivity, post-mating
	Cluster-20764.30244	11.729	1.9575e-21	C21-steroid hormone metabolic process
fertilization	Cluster-20764.35007	11.52	1.686e-101	histone H3/double fertilization forming a zygote and endosperm
	Cluster-20764.20089	12.556	1.9291e-32	regulation of cell cycle
cell wall biogenesis	Cluster-20764.91126	9.109	2.2557e-219	acetyl-CoA carboxylase, biotin carboxylase subunit
	Cluster-4996.0	11.578	9.3002e-21	peptidoglycan biosynthetic process/Glutamine synthetase
	S72 vs R
	gene_id	log2FoldChange	padj	putative fuction
sex determination	Cluster-20764.123709	7.9516	0.0097465	positive regulation of mating-type specific transcription, DNA-templated
	Cluster-20764.123710	8.5871	0.022583	Mating-type protein MAT alpha 1 HMG-box
sperm-egg recognition	Cluster-30657.1	7.4566	0.022653	Zona-pellucida-binding protein (Sp38)
	Cluster-5938.0	7.5173	0.025518	binding of sperm to zona pellucida//chorion-containing eggshell formation
sex differentiation	Cluster-20764.122835	8.3853	1.2611e-05	Aspartyl beta-hydroxylase N-terminal region
	Cluster-20764.2027	8.6355	0.00012517	transmembrane transport//mRNA processing//ion transport
mating	Cluster-20764.98413	8.9451	7.8046e-05	Sex peptide (SP) family//Apolipoprotein C-I (ApoC-1)
	Cluster-20764.30244	11.106	0.00025621	3-beta hydroxysteroid dehydrogenase/isomerase family//Drosophila accessory gland-specific peptide 26Ab (Acp26Ab)
fertilization	Cluster-20764.19571	10.135	0.0015541	Phospholipase/Carboxylesterase//Acrosome formation-associated factor
	Cluster-20764.26572	8.8493	4.1859e-08	PCNA-associated factor//Core histone H2A/H2B/H3/H4
cell wall biogenesis	Cluster-20764.100691	8.1151	2.9561e-07	phosphoenolpyruvate-dependent sugar phosphotransferase syste
	Cluster-20764.28612	10.14	0.00010151	D-ala D-ala ligase C-terminus
	S72 vs S6
	gene_id	log2FoldChange	padj	putative fuction
sex determination	Cluster-14157.0	-6.774	0.00012212	RGS domain-containing serine
	Cluster-5516.0	-7.6144	0.011096	RGS domain-containing serine
sperm-egg recognition
sex differentiation
mating
fertilization	Cluster-20764.19572	-4.8648	0.040674	fusion of sperm to egg plasma membrane
cell wall biogenesis	Cluster-20764.28613	-5.1389	0.037858	GRB2-binding adapter (GAPT)//ARD/ARD' family//Vpu protein//D-ala D-ala ligase C-terminus
	Cluster-20764.44638	1.1668	0.017511	C2H2 zinc-finger//Glutamine synthetase, catalytic domain//Adenylate cyclase associated (CAP) N terminal
