# Supplementary material for: Transcriptomic Profile and Sexual Reproduction-Relevant Genes of Alexandrium minutum in Response to Nutritional Deficiency
Source: Front Microbiol. 2019 Nov 19;10:2629. doi: 10.3389/fmicb.2019.02629 (PMC6877688; doi:10.3389/fmicb.2019.02629)
Supplement: Figure S1 — Gene Ontology classifications of assembled unigenes. Unigenes were assigned to three classifications: (A) biological processes, (B) cellular components and (C) molecular functions. In total, 102,495 unigenes with BLAST matches to known proteins were assigned to gene ontology. [file Data_Sheet_1.zip › supplementary material/supplementary table 7.xls]

## Sheet: our study
Table S7 TBLASTN search of candidate STX genes and differential expression genes in the A. minutum transcriptome. Each sign of “TBLASTN 2.2.28+” represents an independent blast for 34 cyanobacterial proteins.
Gene Name	Representive unigene Name	BLAST similarity match	GenBank	% Similarity	% Identities	TBLASTN E-Value	A.minutum Unigenes
orf1	Cluster-5920.0	alr5035-like protein	ABI75088	45	27	2e-10	6
sxtD	Cluster-15500.0	sterole desaturase	ABI75089	45	33	9e-14	4
sxtB	Cluster-20764.28596	cytidine deaminase	ABI75093	47	28	8e-21	1
sxtA	Cluster-20764.47124	polyketide synthase-related protein	ABI75094	50	31	3e-102	27
sxtF	Cluster-26386.0	MATE family efflux transporter	ABI75096	42	24	5e-08	6
sxtG	Cluster-25411.1	amidinotransferase	ABI75097	64	46	5e-95	5
sxtH	Cluster-20764.93403	phenylpropionate dioxygenase	ABI75098	49	33	6e-23	30
sxtI	Cluster-20764.31602	NodU/CmcH-related carbamoyltransferase	ABI75099	44	30	1e-30	3
sxtM	Cluster-39950.0	sodium-driven multidrug and toxic compound extrusion protein	ABI75103	45	31	0.0004	5
sxtN	Cluster-20764.122570	sulfotransferase	ABI75104	46	26	2e-08	1
sxtX	Cluster-20764.16179	cephalosporin hydroxylase	ABI75105	53	28	4e-09	5
sxtW	Cluster-47915.1	ferredoxin	ABI75106	43	30	1e-05	18
sxtV	Cluster-20764.56586	FAD-dependent succinate dehydrogenase/fumarate reductase	ABI75107	39	26	0.0002	3
sxtU	Cluster-20764.94738	short-chain alcohol dehydrogenase	ABI75108	58	42	7e-36	211
sxtT	Cluster-20764.27464	phenylpropionate dioxygenase	ABI75109	50	32	5e-21	32
sxtS	Cluster-20764.48933	phytanoyl-CoA dioxygenase	ABI75110	36	22	2e-06	6
sxtO	Cluster-23416.0	adenylylsulfate kinase	ABI75115	73	54	3e-65	15
sxtZ	Cluster-20764.40105	histidine kinase	ABI75118	42	24	1e-13	84
OMPR	Cluster-47150.0	transcriptional regulator OmpR family	ABI75119	57	35	1e-35	24
hisA	Cluster-16520.0	HisA-related protein	ABI75120	48	26	2e-05	2
orf34	Cluster-20764.52936	unknown	ABI75121	61	42	9e-20	1

## Sheet: differential expression genes
Gene Name	gene_id	S6_readcount	R_readcount	log2FoldChange	padj	significant		S72_readcount	R_readcount	log2FoldChange	padj	significant		S72_readcount	S6_readcount	log2FoldChange	padj	significant
orf1	Cluster-5920.0	153.705	0	10.026	3.0802e-15	TRUE		14.6747	0	6.6126	0.19473	FALSE		11.2666	120.613	-3.4605	0.68512	FALSE
sxtD	Cluster-15500.0	16.4413	0	6.797	6.8936e-06	TRUE		22.0598	0	7.2043	0.12949	FALSE		16.9056	12.908	0.36824	0.99996	FALSE
sxtB	Cluster-20764.28596	281.849	1.78018	7.2413	2.1749e-34	TRUE		267.856	1.79237	7.2113	0.0017736	TRUE		206.466	221.356	-0.10337	NA	FALSE
sxtA	Cluster-20764.47124	619.743	636.591	-0.038457	0.84408	FALSE		647.377	641.24	0.0094053	0.98723	FALSE		535.314	486.687	0.13575	0.99996	FALSE
sxtF	Cluster-26386.0	32.9835	0.864727	5.346	2.1167e-06	TRUE		44.215	0.870216	5.6823	0.089828	FALSE		33.8229	25.8719	0.37682	0.99996	FALSE
sxtG	Cluster-25411.1	16.4759	0.474943	4.9859	0.00082698	TRUE		18.7842	0.478557	5.2382	0.25523	FALSE		14.3739	12.9257	0.13058	0.99996	FALSE
sxtH	Cluster-20764.93403	539.816	2.12094	7.9838	8.559e-49	TRUE		306.743	2.13653	7.1612	NA	NA		237.092	423.881	-0.84127	0.99996	FALSE
sxtI	Cluster-20764.31602	155.325	169.839	-0.1253	0.59108	FALSE		164.225	171.057	-0.034927	0.95337	FALSE		138.003	122.006	0.18896	0.99996	FALSE
sxtM	Cluster-39950.0	5.8177	0	5.2964	0.22294	FALSE		0.321535	0	1.5704	0.88089	FALSE		0.276141	4.57439	-3.6573	0.99996	FALSE
sxtN	Cluster-20764.122570	200.931	0.237471	9.4479	3.5834e-14	TRUE		100.316	0.239278	8.4299	0.00025349	TRUE		77.5205	157.787	-1.033	0.99996	FALSE
sxtX	Cluster-20764.16179	144.946	147.338	-0.024001	0.93609	FALSE		122.861	148.398	-0.28336	0.29118	FALSE		102.106	113.872	-0.15253	0.99996	FALSE
sxtW	Cluster-47915.1	35.3073	31.6268	0.15144	0.822	FALSE		25.2658	31.852	-0.31666	0.72253	FALSE		21.1493	27.7567	-0.36097	0.99996	FALSE
sxtV	Cluster-20764.56586	2067.42	1772.07	0.22262	0.063165	FALSE		1716.26	1784.86	-0.059598	0.89227	FALSE		1417.62	1624.21	-0.19769	0.99996	FALSE
sxtU	Cluster-20764.94738	544.211	2.96116	7.5352	2.6211e-60	TRUE		307.503	2.98299	6.6873	0.00037626	TRUE		236.862	427.382	-0.85401	NA	FALSE
sxtT	Cluster-20764.27464	39.4327	0	8.0596	4.0217e-09	TRUE		4.50149	0	4.9316	0.50732	FALSE		3.86598	30.947	-2.9618	0.94052	FALSE
sxtS	Cluster-20764.48933	27.58	17.7535	0.63499	0.22759	FALSE		27.9168	17.8813	0.63927	0.42618	FALSE		23.2377	21.6514	0.11222	0.99996	FALSE
sxtO	Cluster-23416.0	88.0364	0	9.2176	6.2702e-13	TRUE		45.9118	0	8.2621	0.0041395	TRUE		35.4254	69.1314	-0.97923	0.99996	FALSE
sxtZ	Cluster-20764.40105	284.657	208.835	0.44728	0.016008	FALSE		245.799	210.364	0.22788	0.42892	FALSE		204.854	223.658	-0.11865	0.99996	FALSE
OMPR	Cluster-47150.0	2.71872	0	4.2096	0.27144	FALSE		0	0	NA	NA	NA		0	2.12991	-3.5226	0.99996	FALSE
hisA	Cluster-16520.0	4.46758	0.474943	3.1344	0.13876	FALSE		9.18363	0.478557	4.192	0.4045	FALSE		7.04305	3.51168	0.9508	0.99996	FALSE
orf34	Cluster-20764.52936	457.259	401.697	0.18668	0.19477	FALSE		414.18	404.626	0.021464	0.96333	FALSE		342.596	359.148	-0.075656	0.99996	FALSE

## Sheet: ORF1
	Query= orf1
	Length=439
	Score E
	Sequences producing significant alignments: (Bits) Value
	Cluster-5920.0 65.9 2e-010
	Cluster-14777.0 65.9 2e-010
	Cluster-20764.23555 65.9 2e-010
	Cluster-20764.22035 65.9 2e-010
	Cluster-20764.23770 65.9 2e-010
	Cluster-20764.29732 65.9 2e-010
	Cluster-20764.3691 35.4 0.58
	Cluster-20764.3690 35.4 0.58
	Cluster-20764.99983 32.7 3.5
	Cluster-20764.99982 32.7 3.6
	> Cluster-5920.0
	Length=3609
	Score = 65.9 bits (159), Expect = 2e-010, Method: Compositional matrix adjust.
	Identities = 40/150 (27%), Positives = 67/150 (45%), Gaps = 12/150 (8%)
	Frame = +2
	Query 166 LRSLAIRLTLQSSGSITKLRQ---RGMGTEFAELRNYCMGDDLRLIDWKATAR--RAYGN 220
	+ +L ++ L G I+ L + G EFA+ R Y GDD+R IDWK R R Y
	Sbjct 3173 INNLELKARLIVEGFISGLHKSPFHGFSVEFAQHREYVPGDDIRYIDWKVYGRSNRYY-- 3346
	Query 221 LSPLVRVLEPQQEQTLLILLDRGRLMTANVQG-LKRYDWGLNTTLSLALAGLHRGDRVGV 279
	++ E + T +LLD M +G + +YD+ + S+A + D VG
	Sbjct 3347 ----IKEYEEETSLTAYLLLDSSASMQYASEGNMSKYDYACHVAASMAYLVFQQQDMVGF 3514
	Query 280 GVFDSQLHTWIPPERGQNHLNRLIDRLTPI 309
	FD ++ +P +L ++ + +
	Sbjct 3515 CTFDDKIQKILPSSSNAAYLRDIVQTMAEV 3604
	> Cluster-14777.0
	Length=3617
	Score = 65.9 bits (159), Expect = 2e-010, Method: Compositional matrix adjust.
	Identities = 40/150 (27%), Positives = 67/150 (45%), Gaps = 12/150 (8%)
	Frame = +1
	Query 166 LRSLAIRLTLQSSGSITKLRQ---RGMGTEFAELRNYCMGDDLRLIDWKATAR--RAYGN 220
	+ +L ++ L G I+ L + G EFA+ R Y GDD+R IDWK R R Y
	Sbjct 3181 INNLELKARLIVEGFISGLHKSPFHGFSVEFAQHREYVPGDDIRYIDWKVYGRSNRYY-- 3354
	Query 221 LSPLVRVLEPQQEQTLLILLDRGRLMTANVQG-LKRYDWGLNTTLSLALAGLHRGDRVGV 279
	++ E + T +LLD M +G + +YD+ + S+A + D VG
	Sbjct 3355 ----IKEYEEETSLTAYLLLDSSASMQYASEGNMSKYDYACHVAASMAYLVFQQQDMVGF 3522
	Query 280 GVFDSQLHTWIPPERGQNHLNRLIDRLTPI 309
	FD ++ +P +L ++ + +
	Sbjct 3523 CTFDDKIQKILPSSSNAAYLRDIVQTMAEV 3612
	> Cluster-20764.23555
	Length=3622
	Score = 65.9 bits (159), Expect = 2e-010, Method: Compositional matrix adjust.
	Identities = 40/150 (27%), Positives = 67/150 (45%), Gaps = 12/150 (8%)
	Frame = +3
	Query 166 LRSLAIRLTLQSSGSITKLRQ---RGMGTEFAELRNYCMGDDLRLIDWKATAR--RAYGN 220
	+ +L ++ L G I+ L + G EFA+ R Y GDD+R IDWK R R Y
	Sbjct 3186 INNLELKARLIVEGFISGLHKSPFHGFSVEFAQHREYVPGDDIRYIDWKVYGRSNRYY-- 3359
	Query 221 LSPLVRVLEPQQEQTLLILLDRGRLMTANVQG-LKRYDWGLNTTLSLALAGLHRGDRVGV 279
	++ E + T +LLD M +G + +YD+ + S+A + D VG
	Sbjct 3360 ----IKEYEEETSLTAYLLLDSSASMQYASEGNMSKYDYACHVAASMAYLVFQQQDMVGF 3527
	Query 280 GVFDSQLHTWIPPERGQNHLNRLIDRLTPI 309
	FD ++ +P +L ++ + +
	Sbjct 3528 CTFDDKIQKILPSSSNAAYLRDIVQTMAEV 3617
	> Cluster-20764.22035
	Length=3627
	Score = 65.9 bits (159), Expect = 2e-010, Method: Compositional matrix adjust.
	Identities = 40/150 (27%), Positives = 67/150 (45%), Gaps = 12/150 (8%)
	Frame = +2
	Query 166 LRSLAIRLTLQSSGSITKLRQ---RGMGTEFAELRNYCMGDDLRLIDWKATAR--RAYGN 220
	+ +L ++ L G I+ L + G EFA+ R Y GDD+R IDWK R R Y
	Sbjct 3191 INNLELKARLIVEGFISGLHKSPFHGFSVEFAQHREYVPGDDIRYIDWKVYGRSNRYY-- 3364
	Query 221 LSPLVRVLEPQQEQTLLILLDRGRLMTANVQG-LKRYDWGLNTTLSLALAGLHRGDRVGV 279
	++ E + T +LLD M +G + +YD+ + S+A + D VG
	Sbjct 3365 ----IKEYEEETSLTAYLLLDSSASMQYASEGNMSKYDYACHVAASMAYLVFQQQDMVGF 3532
	Query 280 GVFDSQLHTWIPPERGQNHLNRLIDRLTPI 309
	FD ++ +P +L ++ + +
	Sbjct 3533 CTFDDKIQKILPSSSNAAYLRDIVQTMAEV 3622
	> Cluster-20764.23770
	Length=3636
	Score = 65.9 bits (159), Expect = 2e-010, Method: Compositional matrix adjust.
	Identities = 40/150 (27%), Positives = 67/150 (45%), Gaps = 12/150 (8%)
	Frame = +2
	Query 166 LRSLAIRLTLQSSGSITKLRQ---RGMGTEFAELRNYCMGDDLRLIDWKATAR--RAYGN 220
	+ +L ++ L G I+ L + G EFA+ R Y GDD+R IDWK R R Y
	Sbjct 3200 INNLELKARLIVEGFISGLHKSPFHGFSVEFAQHREYVPGDDIRYIDWKVYGRSNRYY-- 3373
	Query 221 LSPLVRVLEPQQEQTLLILLDRGRLMTANVQG-LKRYDWGLNTTLSLALAGLHRGDRVGV 279
	++ E + T +LLD M +G + +YD+ + S+A + D VG
	Sbjct 3374 ----IKEYEEETSLTAYLLLDSSASMQYASEGNMSKYDYACHVAASMAYLVFQQQDMVGF 3541
	Query 280 GVFDSQLHTWIPPERGQNHLNRLIDRLTPI 309
	FD ++ +P +L ++ + +
	Sbjct 3542 CTFDDKIQKILPSSSNAAYLRDIVQTMAEV 3631
	> Cluster-20764.29732
	Length=3645
	Score = 65.9 bits (159), Expect = 2e-010, Method: Compositional matrix adjust.
	Identities = 40/150 (27%), Positives = 67/150 (45%), Gaps = 12/150 (8%)
	Frame = +2
	Query 166 LRSLAIRLTLQSSGSITKLRQ---RGMGTEFAELRNYCMGDDLRLIDWKATAR--RAYGN 220
	+ +L ++ L G I+ L + G EFA+ R Y GDD+R IDWK R R Y
	Sbjct 3209 INNLELKARLIVEGFISGLHKSPFHGFSVEFAQHREYVPGDDIRYIDWKVYGRSNRYY-- 3382
	Query 221 LSPLVRVLEPQQEQTLLILLDRGRLMTANVQG-LKRYDWGLNTTLSLALAGLHRGDRVGV 279
	++ E + T +LLD M +G + +YD+ + S+A + D VG
	Sbjct 3383 ----IKEYEEETSLTAYLLLDSSASMQYASEGNMSKYDYACHVAASMAYLVFQQQDMVGF 3550
	Query 280 GVFDSQLHTWIPPERGQNHLNRLIDRLTPI 309
	FD ++ +P +L ++ + +
	Sbjct 3551 CTFDDKIQKILPSSSNAAYLRDIVQTMAEV 3640
	> Cluster-20764.3691
	Length=3837
	Score = 35.4 bits (80), Expect = 0.58, Method: Compositional matrix adjust.
	Identities = 16/42 (38%), Positives = 25/42 (60%), Gaps = 0/42 (0%)
	Frame = +1
	Query 160 YPDLLGLRSLAIRLTLQSSGSITKLRQRGMGTEFAELRNYCM 201
	+PD+L L ++ L +QSS S+ L+ R +G E E +CM
	Sbjct 2059 HPDVLPLPKISTELDIQSSNSMYGLKHRTVGLESLEFLAHCM 2184
	> Cluster-20764.3690
	Length=3900
	Score = 35.4 bits (80), Expect = 0.58, Method: Compositional matrix adjust.
	Identities = 16/42 (38%), Positives = 25/42 (60%), Gaps = 0/42 (0%)
	Frame = +1
	Query 160 YPDLLGLRSLAIRLTLQSSGSITKLRQRGMGTEFAELRNYCM 201
	+PD+L L ++ L +QSS S+ L+ R +G E E +CM
	Sbjct 2059 HPDVLPLPKISTELDIQSSNSMYGLKHRTVGLESLEFLAHCM 2184
	> Cluster-20764.99983
	Length=1682
	Score = 32.7 bits (73), Expect = 3.5, Method: Compositional matrix adjust.
	Identities = 17/46 (37%), Positives = 27/46 (59%), Gaps = 0/46 (0%)
	Frame = +3
	Query 394 LDLISQREIAFAQLKQQGVLVLDAPANQISEQLVERYLQIKAKNQI 439
	LDL+S REIA A +K++G ++ P ++LVE L ++ I
	Sbjct 465 LDLLSTREIAIAAVKKRGYIIEHVPGGVDDQELVEYALTAESGRSI 602
	> Cluster-20764.99982
	Length=1754
	Score = 32.7 bits (73), Expect = 3.6, Method: Compositional matrix adjust.
	Identities = 17/46 (37%), Positives = 27/46 (59%), Gaps = 0/46 (0%)
	Frame = +3
	Query 394 LDLISQREIAFAQLKQQGVLVLDAPANQISEQLVERYLQIKAKNQI 439
	LDL+S REIA A +K++G ++ P ++LVE L ++ I
	Sbjct 465 LDLLSTREIAIAAVKKRGYIIEHVPGGVDDQELVEYALTAESGRSI 602
	Lambda K H a alpha
	0.323 0.139 0.412 0.792 4.96
	Gapped
	Lambda K H a alpha sigma
	0.267 0.0410 0.140 1.90 42.6 43.6
	Effective search space used: 18739805868

## Sheet: sxtD
	Query= sxtD
	Length=252
	Score E
	Sequences producing significant alignments: (Bits) Value
	Cluster-15500.0 73.2 9e-014
	Cluster-20764.79546 49.3 8e-006
	Cluster-20764.4789 48.1 2e-005
	Cluster-13127.0 46.2 7e-005
	Cluster-14664.0 34.3 0.36
	Cluster-20764.30279 32.7 1.2
	Cluster-19699.0 32.7 1.5
	Cluster-20764.51372 32.0 2.8
	Cluster-20764.29491 30.4 7.7
	> Cluster-15500.0
	Length=1743
	Score = 73.2 bits (178), Expect = 9e-014, Method: Compositional matrix adjust.
	Identities = 53/162 (33%), Positives = 73/162 (45%), Gaps = 13/162 (8%)
	Frame = +1
	Query 87 LWLRIITAYILQDLTDYLLHRTMHSNQFLWLTHKWHHSTKQSWWLSGNKDSFTGGLLYTV 146
	+WL I + +DL Y +HR +H W H HHS + +G + GLL +
	Sbjct 487 VWLSFIVLMLGKDLGYYWMHRALHEFHLAWSAHSVHHSGEDYNLATGLRQ----GLLQPM 654
	Query 147 TA--LWFPL--LDIPSEVMSVVAVHQVIHNNWIHLNVKWNSWLGIIEWIYVTPRIHTLHH 202
	+ PL L P S A ++ WIH +V LG+ E+I TP H LHH
	Sbjct 655 FGWPFYLPLAFLGFPPSAFSAHAQLNTMYMYWIHTDVVNRVPLGL-EYILNTPMAHRLHH 831
	Query 203 LDTGGRNLSSMFTFIDRLFGTY----VFPENFDIEKSKNRLD 240
	G RN + MF DR+FGTY V + + + K N D
	Sbjct 832 RPPGNRNYAGMFIIWDRIFGTYEAELVRKDLYGLAKQPNTFD 957
	> Cluster-20764.79546
	Length=2179
	Score = 49.3 bits (116), Expect = 8e-006, Method: Compositional matrix adjust.
	Identities = 38/148 (26%), Positives = 66/148 (45%), Gaps = 13/148 (9%)
	Frame = +1
	Query 94 AYILQDLTDYLLHRTMHSNQFLWLTHKWHHSTKQ----SWWLSGNKDSFTGGLLYTVTAL 149
	++ DL Y+ HR H +LW +H HHS+++ + D L + T +
	Sbjct 652 CFLASDLLYYVYHRASHYCSWLWASHVVHHSSEEYNLSTALRQPANDVLVPSSLISTTPM 831
	Query 150 WFPLLDIPSEVMSVVAVHQVIHNNWIHLNVKWNSWLGIIEWIYVTPRIHTLHHLDTG--- 206
	F P+E+ + +++ WIH + L +E ++ TP +H +HH
	Sbjct 832 AF---LFPAELAAFHGQLGLLYQFWIHTQLV--PPLPAVELVFNTPSLHRIHHARNSRAL 996
	Query 207 GRNLSSMFTFIDRLFGTYVFPENFDIEK 234
	G+N S+ + DR GT+ PE E+
	Sbjct 997 GKNYGSILSVWDRAGGTFE-PEAAGSEE 1077
	> Cluster-20764.4789
	Length=2597
	Score = 48.1 bits (113), Expect = 2e-005, Method: Compositional matrix adjust.
	Identities = 43/139 (31%), Positives = 64/139 (46%), Gaps = 20/139 (14%)
	Frame = -1
	Query 96 ILQDLTDYLLHRTMHSNQFLWLTHKWHHSTKQSWWLSGNKDS----FTGGLLYTVTALWF 151
	IL + Y +HR H+ W H+ HH+ + +G ++S F+ + Y AL F
	Sbjct 1193 ILDEFVYYWVHRFGHTVNAFWNFHQVHHNGEVFNLFTGIRNSVLVRFSTIMFYLPLALLF 1014
	Query 152 PLLDIPSEVMSVVAVHQVIHNNWIHLNVKWNSWLGIIEWIYVTPRIHTLHH------LDT 205
	D P V + +++ WIH ++ LG +E+I TP H +HH +DT
	Sbjct 1013 ---DPP--VFIIFRQFNLVYQFWIH--NEYIGKLGWLEYILNTPSQHRVHHGRAAYCIDT 855
	Query 206 GGRNLSSMFTFIDRLFGTY 224
	N M DRLFGTY
	Sbjct 854 ---NFGGMTCIFDRLFGTY 807
	> Cluster-13127.0
	Length=1603
	Score = 46.2 bits (108), Expect = 7e-005, Method: Compositional matrix adjust.
	Identities = 44/152 (29%), Positives = 66/152 (43%), Gaps = 14/152 (9%)
	Frame = -3
	Query 82 VMYVPL----WLRIITAYILQDLTDYLLHRTMHSNQFLWLTHKWHHSTKQSWWLSGNKDS 137
	V VPL WL ++ + Y +HRT H+ W H HHS++ + + S
	Sbjct 1169 VEQVPLLQNYWLAWWAMFLSVEFCYYWVHRTGHTIHAFWAMHGVHHSSEAYNLTTALRQS 990
	Query 138 FTGGLLYTVT-ALWFPL-LDIPSEVMSVVAVHQVIHNNWIHLNVKWNSWLGIIEWIYVTP 195
	L +TV+ A + PL P + + +++ WIH V LG +E+I TP
	Sbjct 989 ---SLHFTVSWAYYVPLAFFFPPPLYFIHDQFNLLYQYWIHTQVIGK--LGPLEYILNTP 825
	Query 196 RIHTLHHLDTG---GRNLSSMFTFIDRLFGTY 224
	H +HH +N DRLFGT+
	Sbjct 824 SQHRVHHGRNPYCIDKNYGGTLCVFDRLFGTF 729
	> Cluster-14664.0
	Length=1051
	Score = 34.3 bits (77), Expect = 0.36, Method: Compositional matrix adjust.
	Identities = 33/123 (27%), Positives = 53/123 (43%), Gaps = 8/123 (7%)
	Frame = +2
	Query 105 LHRTMHSNQFLWLTHKWHHSTKQSWWLSGNKDSFTGGLLYTVTALWFPLL-DIPSEVMSV 163
	+H +H H HHS S + ++ T+ AL P+L I + V S
	Sbjct 626 IHLALHEKTLYKYIHGTHHSFNPSTSACASAFHPLDIVILTLGALLVPVLVPIHNGVFSG 805
	Query 164 VAVHQVIHNNWIHLNVKWNSWLGIIEWIYVTPRIHTLHHLDTG--GRNLSSMFTFIDRLF 221
	+ + +I H + + +GI + P +H +HH D G +NL S+ DR+
	Sbjct 806 ILLVNLIMTMVQHTATRSSFGMGI----FNDPNLHNIHH-DYGIKPKNLGSVLCLWDRIM 970
	Query 222 GTY 224
	GTY
	Sbjct 971 GTY 979
	> Cluster-20764.30279
	Length=1112
	Score = 32.7 bits (73), Expect = 1.2, Method: Compositional matrix adjust.
	Identities = 48/176 (27%), Positives = 72/176 (41%), Gaps = 24/176 (14%)
	Frame = -1
	Query 63 AIIKLLSSLFMGESANFAGVMYVPL---WLRIITAYILQDLTDYLLHRTMHSNQFLWLTH 119
	A + LLS ++ F G++ + + +++ I A++L D Y+ HR MH W H
	Sbjct 716 AFVFLLS--WLATQPFFTGILPLCITSPYIKGIVAFLLLDFFMYVWHRLMHEWSVAWNFH 543
	Query 120 KWHHSTKQSWWLSGNKDSFTG-GLLYTVTALWFPL-------LDIPSEVMSVVAVHQVIH 171
	+ HHS S + F G V LW L I V VV + Q
	Sbjct 542 QVHHSELDMNTSSSFRFHFVEIGASKMVLLLWIWLWGMDVVFYAIYEAVFMVVVLFQ--- 372
	Query 172 NNWIHLNVKWNSWLG-IIEWIYVTPRIHTLHHLDT---GGRNLSSMFTFIDRLFGT 223
	H N+ L + ++ VTP H +HH + N SS+ T D +F T
	Sbjct 371 ----HSNIAIPYTLDRLASYVIVTPNFHRIHHSENVRESNSNYSSVLTLWDFIFRT 216
	> Cluster-19699.0
	Length=1193
	Score = 32.7 bits (73), Expect = 1.5, Method: Compositional matrix adjust.
	Identities = 42/156 (27%), Positives = 55/156 (35%), Gaps = 25/156 (16%)
	Frame = +2
	Query 96 ILQDLTDYLLHRTMHSNQFLWLTHKWHHSTKQSWWLSGNK----DSFTGGLLYTVTALWF 151
	+ D Y +HR +H HK HH K + + D ++ G+ Y + F
	Sbjct 614 VFTDTLIYWIHRALHHGALYKRLHKPHHLWKSPTPFASHAFHPVDGWSQGMAYHIYVFLF 793
	Query 152 PLLDIPSEVMSVVAVHQVIHNNW---IHLNVKWNSWLGIIEWIYVTPRIHTLHHLDTGGR 208
	P+ + M V+ N W IH V W W HT HH D
	Sbjct 794 PMHKVLHLAMFVMV------NMWTISIHDGVSAKPW-----WFVNGTAHHTYHHSDF-NY 937
	Query 209 NLSSMFTFIDRLFGTYVFPENFDIEKSKNRLDDQSV 244
	N F F D L GT P +K RL D V
	Sbjct 938 NYGQFFVFWDWLCGTMRDPF------AKGRLLDPEV 1027
	> Cluster-20764.51372
	Length=1349
	Score = 32.0 bits (71), Expect = 2.8, Method: Compositional matrix adjust.
	Identities = 44/171 (26%), Positives = 70/171 (41%), Gaps = 30/171 (18%)
	Frame = -3
	Query 88 WLRIITAYILQDLTDYLLHRTMH--SNQFLWLTHKWHHSTKQSWWLSGNKDSFTGGLLYT 145
	W + +LQD YL+H H S+ +HK HH D+F G L T
	Sbjct 765 WKHVAAQLLLQDSLQYLMHFGEHKISSWVYRNSHKPHHRFTNPRLF----DAFDGSLTDT 598
	Query 146 VTALWFPLLDI----PSEVMSVVAVHQVIHNNWIHL--NVKWNSWLGIIEWI-YVTPRIH 198
	+ P + + P+ V S + ++ NW+ L + + W G+ + + T H
	Sbjct 597 SLMIVIPFVIVARLVPANVWSYMTF-GTLYANWLVLIHSEYAHPWDGLFRLLGFGTAADH 421
	Query 199 TLHHLDTGGR----NLSSMFTFIDRLFGTYVFPE-------NFDIEKSKNR 238
	+HH R N +F + DRL GTY P N D+ + ++R
	Sbjct 420 HVHH-----RLFVFNYGHLFMYWDRLLGTYKSPSMLAGSHFNKDV*EPRSR 283
	> Cluster-20764.29491
	Length=1459
	Score = 30.4 bits (67), Expect = 7.7, Method: Compositional matrix adjust.
	Identities = 25/70 (36%), Positives = 32/70 (46%), Gaps = 8/70 (11%)
	Frame = +3
	Query 47 AGISFVFRNVYAYVSVAIIKLLSSLFMGESANFAGVMYVPLWLRIITAYILQDLTDYLLH 106
	AG SF +A +V + K LS +F GE N A V LW Y + D +LH
	Sbjct 882 AGQSFA--RCHAERNVPVDKHLSWMFDGEEVNRA----VRLWTHGYDLYNPK--VDVVLH 1037
	Query 107 RTMHSNQFLW 116
	H+NQ W
	Sbjct 1038 NYTHANQKFW 1067
	Lambda K H a alpha
	0.327 0.139 0.464 0.792 4.96
	Gapped
	Lambda K H a alpha sigma
	0.267 0.0410 0.140 1.90 42.6 43.6
	Effective search space used: 8434965253

## Sheet: orf3
	Query= orf3
	Length=131
	Score E
	Sequences producing significant alignments: (Bits) Value
	Cluster-20764.98059 29.3 5.2
	> Cluster-20764.98059
	Length=727
	Score = 29.3 bits (64), Expect = 5.2, Method: Compositional matrix adjust.
	Identities = 15/59 (25%), Positives = 27/59 (46%), Gaps = 0/59 (0%)
	Frame = +2
	Query 13 IWVWTVVDNKRSGIIQYVVGDRSAKTFAKLWKKIEHWKSYFWITDGYKVYPKFIPDGDQ 71
	++ T D+ + I + +R A +W++I+ WK + G K+ FI D Q
	Sbjct 89 LYKMTTEDSTLADIFSFFCHERHAAENFLVWREIQTWKQNPTVEGGVKILDNFIKDEAQ 265
	Lambda K H a alpha
	0.324 0.136 0.448 0.792 4.96
	Gapped
	Lambda K H a alpha sigma
	0.267 0.0410 0.140 1.90 42.6 43.6
	Effective search space used: 1948710752

## Sheet: orf4
	Query= orf4
	Length=119
	Score E
	Sequences producing significant alignments: (Bits) Value
	Cluster-4781.0 30.4 1.4
	Cluster-30253.0 29.3 4.0
	Cluster-10673.0 28.9 5.1
	> Cluster-4781.0
	Length=664
	Score = 30.4 bits (67), Expect = 1.4, Method: Compositional matrix adjust.
	Identities = 12/41 (29%), Positives = 21/41 (51%), Gaps = 0/41 (0%)
	Frame = +3
	Query 54 VNGNGFRAIERMTKVNHNTVIRWVKKLGRQLSDSNNNSQTP 94
	V+ NG+ ++ H + + ++G QL +NNN TP
	Sbjct 183 VDSNGYTSLMWAAYSGHQACVSMLLEVGAQLEATNNNGSTP 305
	> Cluster-30253.0
	Length=1497
	Score = 29.3 bits (64), Expect = 4.0, Method: Composition-based stats.
	Identities = 11/40 (28%), Positives = 22/40 (55%), Gaps = 0/40 (0%)
	Frame = -1
	Query 55 NGNGFRAIERMTKVNHNTVIRWVKKLGRQLSDSNNNSQTP 94
	N +G + R + + ++W+ + G +SD+N+N TP
	Sbjct 759 NLDGDTPLHRAARFGQLSTVKWLAERGANISDTNDNGFTP 640
	> Cluster-10673.0
	Length=909
	Score = 28.9 bits (63), Expect = 5.1, Method: Compositional matrix adjust.
	Identities = 19/51 (37%), Positives = 23/51 (45%), Gaps = 4/51 (8%)
	Frame = -2
	Query 2 NCSNCDSNNIRKNGQRRGKQNYQCKNCGRQFIESYSPRGYSQEVKEACLTM 52
	NC CDS NI K+ C NCG QF S P G + +K T+
	Sbjct 821 NCEVCDSGNI---VIYLNKKLCVCDNCGHQF-SSIIPSGLDKIIKATFTTI 681
	Lambda K H a alpha
	0.316 0.131 0.399 0.792 4.96
	Gapped
	Lambda K H a alpha sigma
	0.267 0.0410 0.140 1.90 42.6 43.6
	Effective search space used: 1952993645

## Sheet: sxtC
	Query= sxtC
	Length=117
	Score E
	Sequences producing significant alignments: (Bits) Value
	Cluster-2401.0 29.6 2.0
	> Cluster-2401.0
	Length=493
	Score = 29.6 bits (65), Expect = 2.0, Method: Compositional matrix adjust.
	Identities = 10/26 (38%), Positives = 14/26 (54%), Gaps = 0/26 (0%)
	Frame = -2
	Query 42 IEKMGFAHFPPIILVYEMTNSGFVDW 67
	I + F HF P +V+E TN + W
	Sbjct 396 INSISFLHFSPTTIVHENTNQSIIHW 319
	Lambda K H a alpha
	0.325 0.140 0.422 0.792 4.96
	Gapped
	Lambda K H a alpha sigma
	0.267 0.0410 0.140 1.90 42.6 43.6
	Effective search space used: 1964844573

## Sheet: sxtB
	Query= sxtB
	Length=318
	Score E
	Sequences producing significant alignments: (Bits) Value
	Cluster-20764.28596 93.2 8e-021
	Cluster-38520.0 33.5 0.22
	Cluster-7115.0 31.2 5.7
	Cluster-3025.0 31.2 5.9
	Cluster-20764.30652 30.8 6.3
	> Cluster-20764.28596
	Length=947
	Score = 93.2 bits (230), Expect = 8e-021, Method: Compositional matrix adjust.
	Identities = 71/253 (28%), Positives = 118/253 (47%), Gaps = 24/253 (9%)
	Frame = +1
	Query 21 LRTILAQHAVIDSSVVASWIDRLGTNISTLMIQLLPVAATYARV--PISQFYVGAIALGK 78
	L+ I A VI + V LG + +LL +A + PIS F GAI +GK
	Sbjct 31 LQLIPADTYVISTEQVKLLQTELGVEDKIELARLLCIAFSLPSTVSPISHFAAGAIVIGK 210
	Query 79 PQSKNQLGSGTLYFGADMEFVGQALSFSVHAEQSATINAWLHGETGLQALAIHEAPCGYC 138
	+GT+Y G ++EF +L S+HAEQ A NA LH E ++ + PCG+C
	Sbjct 211 --------TGTMYVGFNVEFSQTSLGESIHAEQCAISNAVLHNELCIEHVVTIPTPCGHC 366
	Query 139 RQFLYEMATVNQNFVLLVKSNESQPEQTYTSNKLPHFLPEPFGPADLGLTGGLMQT--VF 196
	RQF+ E + ++V S + + + LP FGP+DL + + +
	Sbjct 367 RQFIRECKNATE---IMVHSCSNVTGEFIFHLPITELLPHSFGPSDLACSTSIFERNEKK 537
	Query 197 HDLETYS------TDDVVLAALSAANQSYAPYTKNFAGVAL---KDSHGNIFTGRYAENA 247
	+ET S + + A +AP++K++ + + ++ + + G Y ENA
	Sbjct 538 FSIETRSIPENEENEQAIELAQKLFPLCHAPHSKSWGVIVIIWSQNGNRRLSGGVYLENA 717
	Query 248 AFNSSMSPMESAL 260
	A+N S+ ++ A+
	Sbjct 718 AYNPSLGALQCAV 756
	> Cluster-38520.0
	Length=294
	Score = 33.5 bits (75), Expect = 0.22, Method: Composition-based stats.
	Identities = 25/65 (38%), Positives = 33/65 (51%), Gaps = 8/65 (12%)
	Frame = +2
	Query 107 VHAEQSATINAWLHGETGLQALAIHEAPCGYCRQ---FLYEMATVNQNFVLLVKSNESQP 163
	VHA Q AW T L+ L A CG+CR ++ A V QNF+ L++S S P
	Sbjct 47 VHARQLPN-PAW----TCLRCLDSTLAACGWCRAGRAYVLRRAGVLQNFLGLLQSQSSPP 211
	Query 164 EQTYT 168
	E+ T
	Sbjct 212 ERPGT 226
	> Cluster-7115.0
	Length=800
	Score = 31.2 bits (69), Expect = 5.7, Method: Compositional matrix adjust.
	Identities = 11/24 (46%), Positives = 15/24 (63%), Gaps = 0/24 (0%)
	Frame = +1
	Query 117 AWLHGETGLQALAIHEAPCGYCRQ 140
	W++G +GLQ IH G+CRQ
	Sbjct 193 CWIYGNSGLQEHDIHNVGIGWCRQ 264
	> Cluster-3025.0
	Length=866
	Score = 31.2 bits (69), Expect = 5.9, Method: Compositional matrix adjust.
	Identities = 11/24 (46%), Positives = 15/24 (63%), Gaps = 0/24 (0%)
	Frame = +1
	Query 117 AWLHGETGLQALAIHEAPCGYCRQ 140
	W++G +GLQ IH G+CRQ
	Sbjct 193 CWIYGNSGLQEHDIHNVGIGWCRQ 264
	> Cluster-20764.30652
	Length=604
	Score = 30.8 bits (68), Expect = 6.3, Method: Compositional matrix adjust.
	Identities = 16/57 (28%), Positives = 29/57 (51%), Gaps = 0/57 (0%)
	Frame = -3
	Query 205 DDVVLAALSAANQSYAPYTKNFAGVALKDSHGNIFTGRYAENAAFNSSMSPMESALT 261
	D +V A++A +Y+PY+ G A+ NI+ G ENA++ ++ A+
	Sbjct 587 DQLVDKAMNAKVNAYSPYSNFRVGAAVLTEGDNIYIGANVENASYGLTLCAERVAIC 417
	Lambda K H a alpha
	0.317 0.130 0.371 0.792 4.96
	Gapped
	Lambda K H a alpha sigma
	0.267 0.0410 0.140 1.90 42.6 43.6
	Effective search space used: 12032941834

## Sheet: sxtA
	Query= sxtA
	Length=1245
	Score E
	Sequences producing significant alignments: (Bits) Value
	Cluster-20764.47124 354 3e-102
	Cluster-20764.66334 345 6e-100
	Cluster-20764.52729 311 2e-089
	Cluster-20764.79986 273 3e-075
	Cluster-20764.40506 271 2e-074
	Cluster-20764.54794 225 2e-061
	Cluster-20764.51716 225 2e-061
	Cluster-20764.63293 225 2e-061
	Cluster-20764.54796 225 2e-061
	Cluster-20764.7270 188 2e-047
	Cluster-20764.39498 179 1e-044
	Cluster-20764.73518 179 1e-044
	Cluster-20764.115096 124 1e-028
	Cluster-20764.114929 123 2e-028
	Cluster-3199.0 104 3e-022
	Cluster-20764.21023 104 4e-022
	Cluster-20764.31973 101 3e-021
	Cluster-32839.0 95.5 5e-019
	Cluster-20764.121492 93.6 7e-019
	Cluster-20764.121880 93.6 3e-018
	Cluster-20764.121878 93.2 4e-018
	Cluster-32521.0 84.3 1e-015
	Cluster-20764.43018 68.6 1e-010
	Cluster-17691.0 57.8 2e-007
	Cluster-17691.1 57.4 3e-007
	Cluster-20764.27784 55.8 1e-006
	Cluster-20764.28889 43.1 0.006
	> Cluster-20764.47124
	Length=3198
	Score = 354 bits (908), Expect = 3e-102, Method: Compositional matrix adjust.
	Identities = 236/752 (31%), Positives = 378/752 (50%), Gaps = 39/752 (5%)
	Frame = -2
	Query 9 THGFVAVPVILACREKGVFELLADESPLSLNQMVEHLGANSGHFQVALRMLESLHWLSRN 68
	HG+ A PV+L EK LL + P++ Q+ E GA G + LR L ++S +
	Sbjct 3038 VHGWTAGPVLLEFVEKFREPLL--DQPMTAAQLAEATGAEEGPLAIVLRACCVLKYVSFD 2865
	Query 69 KEL-KYSLTAEAAI---------HNKISEDILQLY--NLPIQSYLEGKQGNLLGRWIERS 116
	E +YSL + ++ ++ + LY + P ++ + L W E
	Sbjct 2864 PESGEYSLAKGVEMDELVKFMGPNSAAAKGLRSLYVDSTPPFAFPSDEAARYLRLW-EDQ 2688
	Query 117 CQLWNLD-NPLMADFLDGLLVIPlllalhkhnl---------laDSEDKPLLSSLSSTVQ 166
	LWN + +++ +DG+++ PLL ++ ++ D+ ++ +
	Sbjct 2687 RPLWNKSKSKVLSILMDGMVLAPLLTSITYFARWDEEGQEHGRENALDRFDFGNMDPGQR 2508
	Query 167 EELGKLFLHLGWADLTA-GRLTITELGRFMGERALNTAIVASYTPMLSRIHDVLFGNCLS 225
	LG +F +G + A G + ++ G +R + + SY PML+++ +LF +
	Sbjct 2507 TALGDIFEQVGVGTMNAKGVVMMSAKGSMALQRCYSYYVPVSYAPMLAQLPQILFDDPGW 2328
	Query 226 VFQR--DASGHERHIDRTLNVIGSGFQHQKYFADLEESILSVFNQLPLEEQPKYITDMGC 283
	F+ DA E H+DR LNV+G G QH+ F DL I VF E QP++I D+GC
	Sbjct 2327 GFEEGSDAFEMEEHVDRILNVVGGGAQHRTLFKDLMRHIELVFRGDSFETQPQFIVDVGC 2148
	Query 284 GDGTLLKRVWETIQFKSARGKALEQYPLRLIGVDYNEASLKATTRTLA--SLPHLVLQGD 341
	GDG+LL +++ +++ + RGK L ++PL ++GVD NE T L+ +PH+V+ GD
	Sbjct 2147 GDGSLLIHIYDYVKYNTPRGKVLAEHPLTMVGVDLNEDPRVTTAVNLSKQGIPHVVIGGD 1968
	Query 342 IGNPEQMVRSLEAHGIHDPENILHIRSFLDHDRLFIPPQ-KRNELKERAHLPYQS----V 396
	IG P +++ SL+ + DP LH+RSFLDHDR ++ P+ K E A Q V
	Sbjct 1967 IGKPAEIMASLKKKKV-DPAKTLHVRSFLDHDRTYVKPKMKIEEGSAMAMFALQQFRDIV 1791
	Query 397 CVDDQGELIPPHVMVQSLVEHLERWSQVVN-KHGLMILEVHCLEPRVVYQFLDKSENLHF 455
	+D I M +LVEH RW++V G+ +LEV L+ +F + +
	Sbjct 1790 HIDVDASRISSLDMFANLVEHFNRWAEVSEVSFGICLLEVMMLDIPTTKRFFCDNVSFPL 1611
	Query 456 DAFQGFSQQYLVEAEVFLMSAAQVGLFP-KLELSKRYPKTFPFTRITLNYFEKRPYKISH 514
	D Q S+QYL A F M+A GLFP L YP + R+ + K+PYK+
	Sbjct 1610 DLVQCLSRQYLCSAVAFAMAAGMTGLFPANYSLVDTYPDQAKYYRMLGQHLVKKPYKVRF 1431
	Query 515 AYLSDLPALVDLEVKCWPENLRASTHEIRRRLELNPQGNLVLIIEDQIIGAIYSQTITST 574
	A SD+ +L+ LE W ENLRAS I RR+ P NLV I I+ +Y Q I +
	Sbjct 1430 AEPSDIQSLMQLEELAWAENLRASAEVIGRRVSTAPTSNLVAEIGGDIVAVLYMQRIENL 1251
	Query 575 EALENVKYAQVPTLHTPQGSVIQLLALNILPEFQARGLGNELRDFMLYYCTLKGGIESVV 634
	L+ + V +H+P+G ++QL+++ PE + +G+EL+ F L+ L ++ VV
	Sbjct 1250 AILDQECFMDVSNVHSPKGRLLQLISIAAHPELASMNVGSELKQFALHLARLDSSVDQVV 1071
	Query 635 GVTRCRNYVNYSQMPMMEYLKLHNEQRQLLDPIVGFHVSGGAEIRGIIANYRPEDTDNLG 694
	VTRC + + M Y+ H ++ D +GFH GA+ ++ YRPEDT N G
	Sbjct 1070 AVTRCLAFADSGVDDMARYVDEHFVGKR-DDGTLGFHSDAGAKFVRLVEGYRPEDTANRG 894
	Query 695 MGILIEYNLRDSALHSPGDRKGPYINSAIGSL 726
	+G+L++Y+++ S +G N + SL
	Sbjct 893 VGVLVQYDVKRSYPKMAQRGQGVMANKKMASL 798
	> Cluster-20764.66334
	Length=2815
	Score = 345 bits (884), Expect = 6e-100, Method: Compositional matrix adjust.
	Identities = 198/554 (36%), Positives = 301/554 (54%), Gaps = 31/554 (6%)
	Frame = +1
	Query 169 LGKLFLHLGWADLTA-GRLTITELGRFMGERALNTAIVASYTPMLSRIHDVLFGNCLSVF 227
	LG +F LG + G + +T G F +R + + SY P+L R H ++F + F
	Sbjct 877 LGGIFGELGLGAVDGEGAVALTAEGSFALQRCYSFYVPTSYAPLLDRFHGIVFESPGWGF 1056
	Query 228 QRDASG---HERHIDRTLNVIGSGFQHQKYFADLEESILSVFNQLPLEEQPKYITDMGCG 284
	+ G E H+ RTLNV+GSG QHQ F DL + SVF QP ++ D GCG
	Sbjct 1057 AGASGGPQERELHVHRTLNVVGSGAQHQTLFNDLVRLVDSVFAGGDFASQPAFVVDTGCG 1236
	Query 285 DGTLLKRVWETIQFKSARGKALEQYPLRLIGVDYNEASLKATTRTLA--SLPHLVLQGDI 342
	DG LL+R++E ++ + RGKAL ++PL ++GVD+N+ S AT L+ ++PHLVL GD+
	Sbjct 1237 DGRLLRRIYEHVKSNTPRGKALAEHPLTMVGVDFNKDSRVATELNLSKHAVPHLVLFGDV 1416
	Query 343 GNPEQMVRSLEAHGIHDPENILHIRSFLDHDRLFIPPQK------------RNELKERAH 390
	G P +V L G+ DP LH+RSFLDHDR ++ P + R++L + AH
	Sbjct 1417 GKPADIVELLGRSGV-DPSRSLHVRSFLDHDRPYLAPAREMDTDSAVGRFARSQLSDCAH 1593
	Query 391 LPYQSVCVDDQGELIPPHVMVQSLVEHLERWSQVV-NKHGLMILEVHCLEPRVVYQFLDK 449
	L D +G I P M SLVEH +RW + GL +LEV L+ L+
	Sbjct 1594 L-------DGEGRRIAPSEMFASLVEHFQRWGGALQGSFGLCMLEVMMLDVPTTRASLND 1752
	Query 450 SENLHFDAFQGFSQQYLVEAEVFLMSAAQVGLFP-KLELSKRYPKTFPFTRITLNYFEKR 508
	+LHFD Q S+QY+V F + A GL P E + +P + R+ + +R
	Sbjct 1753 CVSLHFDIVQSLSRQYMVSPVAFALGLAMAGLLPGSYEGVQTHPARGRYCRVMSQHLVRR 1932
	Query 509 PYKISHAYLSDLPALVDLEVKCWPENLRASTHEIRRRLELNPQGNLVLIIEDQIIGAIYS 568
	Y+I A + DLP L LE W L A+ +RRRLE +P L + ++ ++ +Y+
	Sbjct 1933 SYRIRLAEVGDLPTLERLEELAW-GRLGAAPEVLRRRLEASPTTCLAVEMDGAVVAVLYA 2109
	Query 569 QTITSTEALENVKYAQVPTLHTPQGSVIQLLALNILPEFQARGLGNELRDFMLYYCTLKG 628
	Q + S E ++ K+ QV H+P G ++QL+A+ P + G+ +L F L+ L
	Sbjct 2110 QRVDSAEVVDQQKFMQVSDWHSPSGRIMQLIAICSDPAAKHLGVAADLLSFALHLARLSP 2289
	Query 629 GIESVVGVTRCRNYVNYSQMPMMEYLKLHNEQRQLLDPIVGFHVSGGAEIRGIIANYRPE 688
	++SV+GVTRC+N+ +++ M +Y+ H + +DPI+G H GA + ++ +RPE
	Sbjct 2290 DVDSVIGVTRCQNFESFAG-SMQDYVDEHVAGAR-VDPILGLHTGNGARVVRLVRGFRPE 2463
	Query 689 DTDNLGMGILIEYN 702
	D N G G+LI+Y+
	Sbjct 2464 DVGNRGDGVLIQYD 2505
	> Cluster-20764.52729
	Length=2357
	Score = 311 bits (797), Expect = 2e-089, Method: Compositional matrix adjust.
	Identities = 179/498 (36%), Positives = 269/498 (54%), Gaps = 29/498 (6%)
	Frame = +1
	Query 169 LGKLFLHLGWADLTA-GRLTITELGRFMGERALNTAIVASYTPMLSRIHDVLFGNCLSVF 227
	LG +F LG + G + +T G F +R + + SY P+L R H + F + F
	Sbjct 871 LGGIFGELGLGAVDGEGAVALTAEGSFALQRCYSFYVPTSYAPLLDRFHGIAFESPGWGF 1050
	Query 228 QRDASG---HERHIDRTLNVIGSGFQHQKYFADLEESILSVFNQLPLEEQPKYITDMGCG 284
	+ G E H+ RTLNV+GSG QHQ F DL + SVF QP ++ D GCG
	Sbjct 1051 AGASGGPQERELHVHRTLNVVGSGAQHQTLFNDLVRLVDSVFAGGDFASQPAFVVDTGCG 1230
	Query 285 DGTLLKRVWETIQFKSARGKALEQYPLRLIGVDYNEASLKATTRTLA--SLPHLVLQGDI 342
	DG LL+R++E ++ + RGKAL ++PL ++GVD+N+ S AT L+ ++PHLVL GD+
	Sbjct 1231 DGRLLRRIYEHVKSNTPRGKALAEHPLTMVGVDFNKDSRVATELNLSRHAVPHLVLFGDV 1410
	Query 343 GNPEQMVRSLEAHGIHDPENILHIRSFLDHDRLFIPPQK------------RNELKERAH 390
	G P +V L G+ DP LH+RSFLDHDR ++PP + R++L + AH
	Sbjct 1411 GKPADIVELLGRSGV-DPSRSLHVRSFLDHDRPYLPPAREMDPDSAVARFARSQLSDCAH 1587
	Query 391 LPYQSVCVDDQGELIPPHVMVQSLVEHLERWSQVV-NKHGLMILEVHCLEPRVVYQFLDK 449
	L D +G I P M SLVEH +RW + GL +LEV L+ L+
	Sbjct 1588 L-------DGEGRRIAPSEMFASLVEHFQRWGGALQGSFGLCMLEVMMLDVPTTRASLND 1746
	Query 450 SENLHFDAFQGFSQQYLVEAEVFLMSAAQVGLFP-KLELSKRYPKTFPFTRITLNYFEKR 508
	+LHFD Q S+QY+V F + A GL P E + +P + R+ + +R
	Sbjct 1747 CVSLHFDIVQSLSRQYMVSPVAFALGLAMAGLLPGSYEGVQTHPARGRYCRVMSQHLVRR 1926
	Query 509 PYKISHAYLSDLPALVDLEVKCWPENLRASTHEIRRRLELNPQGNLVLIIEDQIIGAIYS 568
	Y+I A + DLP L LE W L A+ +RRRLE +P L + ++ ++ +Y+
	Sbjct 1927 SYRIRLAEVGDLPTLERLEELAW-GRLGAAPEVLRRRLEASPTTCLAVEMDGAVVAVLYA 2103
	Query 569 QTITSTEALENVKYAQVPTLHTPQGSVIQLLALNILPEFQARGLGNELRDFMLYYCTLKG 628
	Q + S E ++ K+ QV H+P G ++QL+A+ P + G+ +L F L+ L
	Sbjct 2104 QRVDSAEVVDQQKFMQVSDWHSPSGRIMQLIAICSDPAAKHLGVAADLLSFALHLARLSP 2283
	Query 629 GIESVVGVTRCRNYVNYS 646
	++SV+GVTRC+N+ +++
	Sbjct 2284 DVDSVIGVTRCQNFESFA 2337
	> Cluster-20764.79986
	Length=3181
	Score = 273 bits (699), Expect = 3e-075, Method: Compositional matrix adjust.
	Identities = 171/513 (33%), Positives = 273/513 (53%), Gaps = 16/513 (3%)
	Frame = +2
	Query 207 SYTPMLSRIHDVLFGN-CLSVFQRDASGHERHIDRTLNVIGSGFQHQKYFADLEESILSV 265
	S+ P+LS+ +L C + + + + L+ +G D+ I V
	Sbjct 806 SHAPLLSKFQKILTEEPCWGFEDENPAESDSPVRTVLHKVGRELVEMPLRKDILRHINIV 985
	Query 266 FNQLPLEEQPKYITDMGCGDGTLLKRVWETIQFKSARGKALEQYPLRLIGVDYNEAS--L 323
	F QPK I DM CGD +LL +++ I+ RG+ L++YPL +I D +E +
	Sbjct 986 FEGENYRSQPKAIMDMACGDASLLVEIYQHIKHNLPRGQNLDEYPLLMIAADPSEENRCA 1165
	Query 324 KATTRTLASLPHLVLQGDIGNPEQMVRSLEAHGIH--DPENILHIRSFLDHDRLFIPPQK 381
	A T T ++PH+ +GDI P + + L+ + +P+ ILH+R+F D R F P K
	Sbjct 1166 AAVTFTNHNVPHITQKGDIVKPAETMALLKKNKKKKVEPKEILHVRAFQDQRRKFGEPAK 1345
	Query 382 RNELKERAHLPYQS-----VCVDDQGELIPPHVMVQSLVEHLERWSQVV-NKHGLMILEV 435
	+ R + ++ V +D +G+ I + SLVEH +RWS V+ GL +LE
	Sbjct 1346 QYADDSRMAMYAKAQMGDFVHLDKEGKPIKAVDIFASLVEHFQRWSSVLQGSFGLCMLEE 1525
	Query 436 HCLEPRVVYQFLDKSENLHFDAFQGFSQQYLVEAEVFLMSAAQVGLFP-KLELSKRYPKT 494
	L+ +FL+ S + + +++Y++ F+M+ A GLFP K + + YP+
	Sbjct 1526 MMLDAPTSKRFLNDSLAVSSGSLGSLARRYMIAPGAFVMAGAMAGLFPAKYDQVQNYPEQ 1705
	Query 495 FPFTRITLNYFEKRPYKISHAYLSDLPALVDLEVKCWPENLRASTHEIRRRLELNPQGNL 554
	+T + + KRP+ + A LSDLP LV LE W E+L+ ++RRRLE +P
	Sbjct 1706 GKYTLVLNQHLVKRPFILRLAELSDLPELVRLEKIGWAEHLQKDEAKLRRRLETSPTTCF 1885
	Query 555 VLIIEDQIIGAIYSQTITSTEALENVKYAQVPTLHTPQGSVIQLLAL--NILPEFQARGL 612
	V + ++II +Y Q I S EA+++ + +V H P G ++QLLA+ + PE + G+
	Sbjct 1886 VCEMNEKIIAVLYVQKIASLEAIDSEVFDRVSDAHDPAGRILQLLAIIGDTTPEVKLLGI 2065
	Query 613 GNELRDFMLYYCTLKGGIESVVGVTRCRNYVNYSQMPMMEYLKLHNEQRQLLDPIVGFHV 672
	GNELR F L+ + GI+ V VTRC ++ ++ M Y+ H + +D IVGFH
	Sbjct 2066 GNELRCFTLHMARMDPGIDFVCAVTRCGDFRGEAE-EMDAYIDDHISGK-YIDSIVGFHT 2239
	Query 673 SGGAEIRGIIANYRPEDTDNLGMGILIEYNLRD 705
	GA+I + NYRPEDTDN G+G LI+Y+++D
	Sbjct 2240 GYGAKIVKNVPNYRPEDTDNKGIGCLIKYDIKD 2338
	> Cluster-20764.40506
	Length=3262
	Score = 271 bits (694), Expect = 2e-074, Method: Compositional matrix adjust.
	Identities = 189/616 (31%), Positives = 311/616 (50%), Gaps = 41/616 (7%)
	Frame = +1
	Query 121 NLDNPLMADFLDGLLVIPlllalhkhnllaD-----SEDKPL----LSSLSSTVQEELGK 171
	N + ++ LDG++V PLL ++ + D ED PL +SLS Q +
	Sbjct 535 NSKSSVLRMMLDGIVVAPLLASIAYYAHWDDEGQIFDEDIPLQSLDFTSLSGDHQVAIES 714
	Query 172 LFLHLGWADLTAGRLTITELGRFMGERALNTAIVASYTPMLSRIHDVLFGNCLSVFQRD- 230
	+ L + G L ++E ++A + S+ P++++ +L + + D
	Sbjct 715 IIRQLNVGSVVDGHLKLSEEEWETIQQAESFFQTLSHAPVMAKFQKLLTEDPSCGAEDDE 894
	Query 231 ASGHERHIDRTLNVIGSGFQHQKYFADLEESILSVFNQLPLEEQPKYITDMGCGDGTLLK 290
	A + + + LN +G G + DL I VF QPK+I D+G DG+LL
	Sbjct 895 AEDGQSPVSKVLNKVGRGIVEKPLCNDLLRHINHVFRGEDFASQPKFIMDVGSLDGSLLS 1074
	Query 291 RVWETIQFKSARGKALEQYPLRLIGVDYNEASLKATTRTLAS--LPHLVLQGDIGNPEQM 348
	+++ I+ RG+ L+ +PL +I D +E AT L+S +PH+ + DIG P +M
	Sbjct 1075 EIYDHIKQNLPRGEHLDTHPLLMIACDNSEEKRTATALHLSSSEIPHITHKSDIGKPVEM 1254
	Query 349 VRSLEAHGIH--DPENILHIRSFLDHDRLFIPPQK------------RNELKERAHLPYQ 394
	+ L+ + +P++ILH+R+F DH R F+ P + ++ + A L
	Sbjct 1255 LALLKKNKKKKIEPKSILHVRAFQDHTRTFVMPATPLADDSPAALFAKEQMADFAQL--- 1425
	Query 395 SVCVDDQGELIPPHVMVQSLVEHLERWSQVV-NKHGLMILEVHCLEPRVVYQFLDKSENL 453
	D +G + M SLVEH ++WS + G+ ++E + +++ S
	Sbjct 1426 ----DKEGNHVKATDMFASLVEHFQKWSTALEGSFGVCMMEEMSFDIETSKKYISDSLAF 1593
	Query 454 HFDAFQGFSQQYLVEAEVFLMSAAQVGLFP-KLELSKRYPKTFPFTRITLNYFEKRPYKI 512
	+ S+Q V F M+AA VGL P K + + YP+ +T + + ++P+ I
	Sbjct 1594 SSSSCGSISRQCRVAPGAFCMAAAMVGLLPSKYDEVQNYPEQGKYTLVLNVHLVQKPFTI 1773
	Query 513 SHAYLSDLPALVDLEVKCWPENLRASTHEIRRRLELNPQGNLVLIIEDQIIGAIYSQTIT 572
	A LSDLP L+ LEV W NLR S +RRRLE +P V + +++ +Y+Q I
	Sbjct 1774 RFAELSDLPDLMRLEVVGWTPNLRKSEDHVRRRLETSPTTCYVCEMSSRVVAVLYAQKIC 1953
	Query 573 STEALENVKYAQVPTLHTPQGSVIQLLAL--NILPEFQARGLGNELRDFMLYYCTLKGGI 630
	S + ++N + +V H P G ++QLL++ + E + G+GNELR F+L+ L G+
	Sbjct 1954 SLDGIDNEVFDRVSDAHDPAGRILQLLSIVADSTEEVKQLGIGNELRCFVLHMARLDAGV 2133
	Query 631 ESVVGVTRCRNYV-NYSQMPMMEYLKLHNEQRQLLDPIVGFHVSGGAEIRGIIANYRPED 689
	+ V VTRC + N +MP Y++ H +DPIVGFH S GA + + +YRPED
	Sbjct 2134 DFVCAVTRCGEFSGNAEEMPA--YIEEHVSG-AAVDPIVGFHTSYGASVVKCVNDYRPED 2304
	Query 690 TDNLGMGILIEYNLRD 705
	TDN G+G+L+ YN++D
	Sbjct 2305 TDNKGIGVLVRYNVKD 2352
	> Cluster-20764.54794
	Length=1757
	Score = 225 bits (574), Expect = 2e-061, Method: Compositional matrix adjust.
	Identities = 134/379 (35%), Positives = 206/379 (54%), Gaps = 16/379 (4%)
	Frame = +1
	Query 849 VVTEQQGRKVLIDGHWVIDFASCNYLGLDLHPKVKEAIPPALDKWGTHPSWTRLVASPAI 908
	V TE +G LIDG W ID A+C+YLG ++ + + + WG HP WTRLV+SP +
	Sbjct 133 VCTELEGCSALIDGCWCIDVANCSYLGFQWRDEIADVVDRDVRTWGVHPPWTRLVSSPKL 312
	Query 909 YeeleeelskllGVPDVLVFPAVTLLQIGILPLLTGNNGVIFGDIAAHRCIYEACCLAQH 968
	Y+++E +L G+ +++P+VT+L +G++P L G +G + DI AH C+ L +
	Sbjct 313 YDDVEARCCELTGIWKCVLYPSVTMLNMGVIPSLAGESGFLLLDINAHDCVQAGARLCK- 489
	Query 969 KGAQFIQYRHNDLNDLAEKLAKYPPEQVKIIVIDGVYSMSADFPDLPAYVHLAKEYNALI 1028
	KG ++ +HND + L L+ P V DGVYS + DLPA + A I
	Sbjct 490 KGVTVVRLKHNDKDQLERVLSSIPEGADITYVCDGVYSTDGELADLPAICACLRPRGAKI 669
	Query 1029 YMDDAHGFGILGENPSSDMPYGYKGNGMVNYFDLRFAEDNIIYVAGLSKAYSSYAAFLTC 1088
	+DD+HG G+LG NP S+ P+GY G G++ YF L +AE+NIIY+ LSKA++S F+ C
	Sbjct 670 LVDDSHGCGVLGRNPDSEQPFGYGGGGVIEYFGLDYAENNIIYIGQLSKAFNSPGGFVGC 849
	Query 1089 GDRRIKTNF------RNAWTAIFsgpspvaslasalaglQVNRQEGEQLRKQIYHLTHKL 1142
	R F +N+ T +F+GP A L+SA L +N EG+ RK++ T +
	Sbjct 850 A-RETDEKFGVLNLAKNSNTLVFTGPICTAGLSSAKTTLDLNFAEGDIQRKRLLQATLEF 1026
	Query 1143 VTQARAIGFEVDNYGYVPIVGVLVGDAQHMIDVCQLL-------WEYGILITPAIFPIVP 1195
	+A+G +G+ PIV + + +V + L ++ G++ TP PI P
	Sbjct 1027 CEGLKALGCPHTYHGF-PIVNIYWTPVEVCAEVYRELMTARGGAFQRGVVTTPMWHPIAP 1203
	Query 1196 LNKSALRFSITAANTEEEI 1214
	LRF T+ + E +
	Sbjct 1204 KGHEMLRFQFTSLHDEAAV 1260
	> Cluster-20764.51716
	Length=1769
	Score = 225 bits (574), Expect = 2e-061, Method: Compositional matrix adjust.
	Identities = 134/379 (35%), Positives = 206/379 (54%), Gaps = 16/379 (4%)
	Frame = +1
	Query 849 VVTEQQGRKVLIDGHWVIDFASCNYLGLDLHPKVKEAIPPALDKWGTHPSWTRLVASPAI 908
	V TE +G LIDG W ID A+C+YLG ++ + + + WG HP WTRLV+SP +
	Sbjct 133 VCTELEGCSALIDGCWCIDVANCSYLGFQWRDEIADVVDRDVRTWGVHPPWTRLVSSPKL 312
	Query 909 YeeleeelskllGVPDVLVFPAVTLLQIGILPLLTGNNGVIFGDIAAHRCIYEACCLAQH 968
	Y+++E +L G+ +++P+VT+L +G++P L G +G + DI AH C+ L +
	Sbjct 313 YDDVEARCCELTGIWKCVLYPSVTMLNMGVIPSLAGESGFLLLDINAHDCVQAGARLCK- 489
	Query 969 KGAQFIQYRHNDLNDLAEKLAKYPPEQVKIIVIDGVYSMSADFPDLPAYVHLAKEYNALI 1028
	KG ++ +HND + L L+ P V DGVYS + DLPA + A I
	Sbjct 490 KGVTVVRLKHNDKDQLERVLSSIPEGADITYVCDGVYSTDGELADLPAICACLRPRGAKI 669
	Query 1029 YMDDAHGFGILGENPSSDMPYGYKGNGMVNYFDLRFAEDNIIYVAGLSKAYSSYAAFLTC 1088
	+DD+HG G+LG NP S+ P+GY G G++ YF L +AE+NIIY+ LSKA++S F+ C
	Sbjct 670 LVDDSHGCGVLGRNPDSEQPFGYGGGGVIEYFGLDYAENNIIYIGQLSKAFNSPGGFVGC 849
	Query 1089 GDRRIKTNF------RNAWTAIFsgpspvaslasalaglQVNRQEGEQLRKQIYHLTHKL 1142
	R F +N+ T +F+GP A L+SA L +N EG+ RK++ T +
	Sbjct 850 A-RETDEKFGVLNLAKNSNTLVFTGPICTAGLSSAKTTLDLNFAEGDIQRKRLLQATLEF 1026
	Query 1143 VTQARAIGFEVDNYGYVPIVGVLVGDAQHMIDVCQLL-------WEYGILITPAIFPIVP 1195
	+A+G +G+ PIV + + +V + L ++ G++ TP PI P
	Sbjct 1027 CEGLKALGCPHTYHGF-PIVNIYWTPVEVCAEVYRELMTARGGAFQRGVVTTPMWHPIAP 1203
	Query 1196 LNKSALRFSITAANTEEEI 1214
	LRF T+ + E +
	Sbjct 1204 KGHEMLRFQFTSLHDEAAV 1260
	> Cluster-20764.63293
	Length=1778
	Score = 225 bits (574), Expect = 2e-061, Method: Compositional matrix adjust.
	Identities = 134/379 (35%), Positives = 206/379 (54%), Gaps = 16/379 (4%)
	Frame = +1
	Query 849 VVTEQQGRKVLIDGHWVIDFASCNYLGLDLHPKVKEAIPPALDKWGTHPSWTRLVASPAI 908
	V TE +G LIDG W ID A+C+YLG ++ + + + WG HP WTRLV+SP +
	Sbjct 133 VCTELEGCSALIDGCWCIDVANCSYLGFQWRDEIADVVDRDVRTWGVHPPWTRLVSSPKL 312
	Query 909 YeeleeelskllGVPDVLVFPAVTLLQIGILPLLTGNNGVIFGDIAAHRCIYEACCLAQH 968
	Y+++E +L G+ +++P+VT+L +G++P L G +G + DI AH C+ L +
	Sbjct 313 YDDVEARCCELTGIWKCVLYPSVTMLNMGVIPSLAGESGFLLLDINAHDCVQAGARLCK- 489
	Query 969 KGAQFIQYRHNDLNDLAEKLAKYPPEQVKIIVIDGVYSMSADFPDLPAYVHLAKEYNALI 1028
	KG ++ +HND + L L+ P V DGVYS + DLPA + A I
	Sbjct 490 KGVTVVRLKHNDKDQLERVLSSIPEGADITYVCDGVYSTDGELADLPAICACLRPRGAKI 669
	Query 1029 YMDDAHGFGILGENPSSDMPYGYKGNGMVNYFDLRFAEDNIIYVAGLSKAYSSYAAFLTC 1088
	+DD+HG G+LG NP S+ P+GY G G++ YF L +AE+NIIY+ LSKA++S F+ C
	Sbjct 670 LVDDSHGCGVLGRNPDSEQPFGYGGGGVIEYFGLDYAENNIIYIGQLSKAFNSPGGFVGC 849
	Query 1089 GDRRIKTNF------RNAWTAIFsgpspvaslasalaglQVNRQEGEQLRKQIYHLTHKL 1142
	R F +N+ T +F+GP A L+SA L +N EG+ RK++ T +
	Sbjct 850 A-RETDEKFGVLNLAKNSNTLVFTGPICTAGLSSAKTTLDLNFAEGDIQRKRLLQATLEF 1026
	Query 1143 VTQARAIGFEVDNYGYVPIVGVLVGDAQHMIDVCQLL-------WEYGILITPAIFPIVP 1195
	+A+G +G+ PIV + + +V + L ++ G++ TP PI P
	Sbjct 1027 CEGLKALGCPHTYHGF-PIVNIYWTPVEVCAEVYRELMTARGGAFQRGVVTTPMWHPIAP 1203
	Query 1196 LNKSALRFSITAANTEEEI 1214
	LRF T+ + E +
	Sbjct 1204 KGHEMLRFQFTSLHDEAAV 1260
	> Cluster-20764.54796
	Length=1790
	Score = 225 bits (574), Expect = 2e-061, Method: Compositional matrix adjust.
	Identities = 134/379 (35%), Positives = 206/379 (54%), Gaps = 16/379 (4%)
	Frame = +1
	Query 849 VVTEQQGRKVLIDGHWVIDFASCNYLGLDLHPKVKEAIPPALDKWGTHPSWTRLVASPAI 908
	V TE +G LIDG W ID A+C+YLG ++ + + + WG HP WTRLV+SP +
	Sbjct 133 VCTELEGCSALIDGCWCIDVANCSYLGFQWRDEIADVVDRDVRTWGVHPPWTRLVSSPKL 312
	Query 909 YeeleeelskllGVPDVLVFPAVTLLQIGILPLLTGNNGVIFGDIAAHRCIYEACCLAQH 968
	Y+++E +L G+ +++P+VT+L +G++P L G +G + DI AH C+ L +
	Sbjct 313 YDDVEARCCELTGIWKCVLYPSVTMLNMGVIPSLAGESGFLLLDINAHDCVQAGARLCK- 489
	Query 969 KGAQFIQYRHNDLNDLAEKLAKYPPEQVKIIVIDGVYSMSADFPDLPAYVHLAKEYNALI 1028
	KG ++ +HND + L L+ P V DGVYS + DLPA + A I
	Sbjct 490 KGVTVVRLKHNDKDQLERVLSSIPEGADITYVCDGVYSTDGELADLPAICACLRPRGAKI 669
	Query 1029 YMDDAHGFGILGENPSSDMPYGYKGNGMVNYFDLRFAEDNIIYVAGLSKAYSSYAAFLTC 1088
	+DD+HG G+LG NP S+ P+GY G G++ YF L +AE+NIIY+ LSKA++S F+ C
	Sbjct 670 LVDDSHGCGVLGRNPDSEQPFGYGGGGVIEYFGLDYAENNIIYIGQLSKAFNSPGGFVGC 849
	Query 1089 GDRRIKTNF------RNAWTAIFsgpspvaslasalaglQVNRQEGEQLRKQIYHLTHKL 1142
	R F +N+ T +F+GP A L+SA L +N EG+ RK++ T +
	Sbjct 850 A-RETDEKFGVLNLAKNSNTLVFTGPICTAGLSSAKTTLDLNFAEGDIQRKRLLQATLEF 1026
	Query 1143 VTQARAIGFEVDNYGYVPIVGVLVGDAQHMIDVCQLL-------WEYGILITPAIFPIVP 1195
	+A+G +G+ PIV + + +V + L ++ G++ TP PI P
	Sbjct 1027 CEGLKALGCPHTYHGF-PIVNIYWTPVEVCAEVYRELMTARGGAFQRGVVTTPMWHPIAP 1203
	Query 1196 LNKSALRFSITAANTEEEI 1214
	LRF T+ + E +
	Sbjct 1204 KGHEMLRFQFTSLHDEAAV 1260
	> Cluster-20764.7270
	Length=3458
	Score = 188 bits (477), Expect = 2e-047, Method: Compositional matrix adjust.
	Identities = 197/765 (26%), Positives = 336/765 (44%), Gaps = 60/765 (8%)
	Frame = -3
	Query 11 GFVAVPVILACREKGVFELLADESPLSLNQMVEHLGANSGHFQVALRMLESLHWLSRNKE 70
	G+ P +L +K + E L + P ++ G G + LR+ SL ++S +
	Sbjct 3375 GWAVCPALLQFGDK-LLEPL-KQGPKLPAELAAEAGMAEGSLSLTLRVCTSLGYVSTDAS 3202
	Query 71 LKY-SLTAEAAIHN---------KISEDILQLYNLPIQSYLEGKQ--GNLLGRWIERSCQ 118
	+ SL A + + ++ I LY + + + + G+ L W + +
	Sbjct 3201 TGFCSLVAGQELWDLERYLQASPSLAASIRSLYAVAVPPFRMTSEEVGHCLRAWEQHCVE 3022
	Query 119 LWNLDNPLMADFLDGLLVIPlllalh--------khnllaDSEDKPLLSSLSSTVQEELG 170
	+++ + LDG ++ PLL +L L D +++ L + + E LG
	Sbjct 3021 RKKVNSQTLLQALDGAVLTPLLASLAFFTRWNEHGVELSGDVKEQVNLGAAGAEDGEALG 2842
	Query 171 KLF---LHLGWADLTAGRLTITELGRFMGERALNTAIVASYTPMLSRIHDVLFGNCLSVF 227
	++ L LG DL I++ GR E + S + ++ R F L
	Sbjct 2841 EVLEDVLKLGTLDLVDA-FEISDEGRVALEHVRAQLLQISSSSLVLRRLTGAFDEKLEPA 2665
	Query 228 QRDASGHERHIDRTLNVIGSGFQHQKYFADLEESILSVFNQLPLEEQPKYITDMGCGDGT 287
	+A ++ G + Q + L + F+ QP+Y+ DG
	Sbjct 2664 LTEA-------QSSMMRAGQELERQVHLGQLTGVLQGAFDGGDAATQPRYLAMEASEDGA 2506
	Query 288 LLKRVWETIQFKSARGKALEQYPLRLIGVDYNEASLKATTRTL--ASLPHLVLQGDIGNP 345
	LL ++ E ++ ++ARGK LE++PL L+GV S+ A L A +PH+++ D +P
	Sbjct 2505 LLMQLHEYVRERTARGKVLEEHPLVLVGVLPRRESIAALRSVLRGAGVPHILVACDPHSP 2326
	Query 346 EQMVRSLEAHGIHDPENILHIR------SFLDHDRLFIPPQKRNELKERAHLPYQSVCVD 399
	++ +L + D ++LH+R + Q+ ++ A S+ ++
	Sbjct 2325 AELRSALSEQDV-DLASVLHVRWCSGGLPLAEEASRSDGAQRGGAFQKFAEAQLASLALE 2149
	Query 400 DQ--GELIPPHVMVQSLVEHLERWSQVVNKH-GLMILEVHC-LEPRVVYQFLDKSENLHF 455
	D+ P ++ SLV H E W +++ GL C LEP +
	Sbjct 2148 DERLQTCAAPADVLASLVGHFESWGVALHESCGL------CQLEPVAPGAASAGEPPVDA 1987
	Query 456 DAFQGFSQQYLVEAEVFLMSAAQVGLFPKLELSKRYPKTFPFTRITL--NYFEKRPYKIS 513
	A + S + LV A V ++AA GL P + + + TR + + ++ ++I
	Sbjct 1986 CAARFLSGRLLVPAAVSSLAAAMAGLLP-VSVRAAEERYDAATRCAVLSRHLVRKDFEIR 1810
	Query 514 HAYLSDLPALVDLEVKCWPENLRASTHEIRRRLELNPQGNLVLIIEDQIIGAIYSQTITS 573
	A SD+ L++LE W E+ R S + RRLE +P NLV +++ +Y Q I
	Sbjct 1809 LAETSDIERLLELEEASWAEHHRGSREVLLRRLETSPTTNLVCTKGGRVVAVLYMQRIDD 1630
	Query 574 TEALENVKYAQVPTLHTPQGSVIQLLALNILPEFQARGLGNELRDFMLYYCTLKGGIESV 633
	A++ + H P G +QL+A I + G+G ELR F L+ L IESV
	Sbjct 1629 KAAVDRQTIFETSGGHVPGGRFLQLIA--IAADTSNGGIGAELRAFALHLARLDPTIESV 1456
	Query 634 VGVTRCRNYVNYSQMPMMEYLKLHNEQRQLLDPIVGFHVSGGAEIRGIIANYRPEDTDNL 693
	V VT R + +S M EY+ H + +L DPI+GFH GA++R ++ YRP+D DN
	Sbjct 1455 VAVTLARGFKRFSG-SMQEYVDKHA-RGELFDPIIGFHTGFGAQVRRLVHGYRPKDLDNQ 1282
	Query 694 GMGILIEYNLRDSALHSPGDRKGPYINSAIGSLVPKATSATKENK 738
	G+G+LIEY++ + G + P S GS P+ A + K
	Sbjct 1281 GIGVLIEYDIA-TMEGIGGAQAAPPRASEPGSGAPEPAEAVAQQK 1150
	> Cluster-20764.39498
	Length=3620
	Score = 179 bits (454), Expect = 1e-044, Method: Compositional matrix adjust.
	Identities = 131/415 (32%), Positives = 201/415 (48%), Gaps = 23/415 (6%)
	Frame = +2
	Query 310 PLRLIGVDYNEASLKATTRTL--ASLPHLVLQGDIGNPEQMVRSLEAHGIHDPENILHIR 367
	P+ I V + S R L A +PH VL DI + ++ SL + D +LH+R
	Sbjct 1196 PVTGIAVCSDAVSASGVARALQRARVPHKVLCCDIDDLVELQGSLADVQV-DSSTVLHVR 1372
	Query 368 SFLDHDRLFI-PPQ----KRNELKERAHLPYQSVC-VDDQGELIPPHVMVQSLVEHLERW 421
	+ D F PPQ +R+ A Q + +D++G I PH ++ +LV H ERW
	Sbjct 1373 PYAGGDWFFAAPPQAASRERDAFSLFAEQQLQGLLRLDERGRRIAPHELLSALVAHFERW 1552
	Query 422 SQVVN-KHGLMILEV---HCLEPRVVYQFLDKSENLHFDAFQGFSQQYLVEAEVFLMSAA 477
	VV GL ++ C +P LD + Q Q+ V A ++AA
	Sbjct 1553 GTVVRFCKGLCTVQQCVPGCQDP------LDPQADPAALVAQALPGQHAVPAPALALTAA 1714
	Query 478 QVGLFP-KLELSKRYPKTFPFTRITLNYFEKRPYKISHAYLSDLPALVDLEVKCWPENLR 536
	GL P LE + R+ +R ++I A DLP L++LE C E R
	Sbjct 1715 MAGLLPPSLEDVRASRGADGHCRLLGQRLVRRDFRIRLAEREDLPRLLELEEACGAEGQR 1894
	Query 537 ASTHEIRRRLELNPQGNLVLIIEDQIIGAIYSQTITSTEALENVKYAQVPTLHTPQGSVI 596
	AS + RRLE +P NLV ++ +Y Q I AL A V +H+P G+++
	Sbjct 1895 ASREVLLRRLETSPATNLVCTAGSKVTAVLYMQRIEGKAALRGRTIADVSGIHSPTGNLL 2074
	Query 597 QLLALNILPEFQARGLGNELRDFMLYYCTLKGGIESVVGVTRCRNYVNYSQMPMMEYLKL 656
	L+A+ P+ G G ELR+F L++ L+ ++ V VT R + S M EY++
	Sbjct 2075 HLIAIAADPKLS--GAGAELRNFALHWARLEPSLQGAVAVTLARGFARQSGTSMKEYVRR 2248
	Query 657 HNEQRQLLDPIVGFHVSGGAEIRGIIANYRPEDTDNLGMGILIEYNLRDSALHSP 711
	H + +LLDP++GFH + GA + ++ +RP+D DN G+G+++EY+L D P
	Sbjct 2249 HM-RGELLDPLIGFHTAAGARVCHLVHGFRPDDEDNGGIGVMVEYSLGDRGFADP 2410
	> Cluster-20764.73518
	Length=3648
	Score = 179 bits (454), Expect = 1e-044, Method: Compositional matrix adjust.
	Identities = 131/415 (32%), Positives = 201/415 (48%), Gaps = 23/415 (6%)
	Frame = +2
	Query 310 PLRLIGVDYNEASLKATTRTL--ASLPHLVLQGDIGNPEQMVRSLEAHGIHDPENILHIR 367
	P+ I V + S R L A +PH VL DI + ++ SL + D +LH+R
	Sbjct 1196 PVTGIAVCSDAVSASGVARALQRARVPHKVLCCDIDDLVELQGSLADVQV-DSSTVLHVR 1372
	Query 368 SFLDHDRLFI-PPQ----KRNELKERAHLPYQSVC-VDDQGELIPPHVMVQSLVEHLERW 421
	+ D F PPQ +R+ A Q + +D++G I PH ++ +LV H ERW
	Sbjct 1373 PYAGGDWFFAAPPQAASRERDAFSLFAEQQLQGLLRLDERGRRIAPHELLSALVAHFERW 1552
	Query 422 SQVVN-KHGLMILEV---HCLEPRVVYQFLDKSENLHFDAFQGFSQQYLVEAEVFLMSAA 477
	VV GL ++ C +P LD + Q Q+ V A ++AA
	Sbjct 1553 GTVVRFCKGLCTVQQCVPGCQDP------LDPQADPAALVAQALPGQHAVPAPALALTAA 1714
	Query 478 QVGLFP-KLELSKRYPKTFPFTRITLNYFEKRPYKISHAYLSDLPALVDLEVKCWPENLR 536
	GL P LE + R+ +R ++I A DLP L++LE C E R
	Sbjct 1715 MAGLLPPSLEDVRASRGADGHCRLLGQRLVRRDFRIRLAEREDLPRLLELEEACGAEGQR 1894
	Query 537 ASTHEIRRRLELNPQGNLVLIIEDQIIGAIYSQTITSTEALENVKYAQVPTLHTPQGSVI 596
	AS + RRLE +P NLV ++ +Y Q I AL A V +H+P G+++
	Sbjct 1895 ASREVLLRRLETSPATNLVCTAGSKVTAVLYMQRIEGKAALRGRTIADVSGIHSPTGNLL 2074
	Query 597 QLLALNILPEFQARGLGNELRDFMLYYCTLKGGIESVVGVTRCRNYVNYSQMPMMEYLKL 656
	L+A+ P+ G G ELR+F L++ L+ ++ V VT R + S M EY++
	Sbjct 2075 HLIAIAADPKLS--GAGAELRNFALHWARLEPSLQGAVAVTLARGFARQSGTSMKEYVRR 2248
	Query 657 HNEQRQLLDPIVGFHVSGGAEIRGIIANYRPEDTDNLGMGILIEYNLRDSALHSP 711
	H + +LLDP++GFH + GA + ++ +RP+D DN G+G+++EY+L D P
	Sbjct 2249 HM-RGELLDPLIGFHTAAGARVCHLVHGFRPDDEDNGGIGVMVEYSLGDRGFADP 2410
	> Cluster-20764.115096
	Length=1307
	Score = 124 bits (310), Expect = 1e-028, Method: Compositional matrix adjust.
	Identities = 66/197 (34%), Positives = 105/197 (53%), Gaps = 4/197 (2%)
	Frame = -1
	Query 507 KRPYKISHAYLSDLPALVDLEVKCWPENLRASTHEIRRRLELNPQGNLVLIIEDQIIGAI 566
	+R +++ A DL L++LE W R S + RRLE +P NLV +++ +
	Sbjct 659 RRDFRVRLAERGDLDRLLELEEASWAPQHRGSREVLLRRLETSPATNLVCTRGGRVVAVL 480
	Query 567 YSQTITSTEALENVKYAQVPTLHTPQGSVIQLLALNILPEFQARGLGNELRDFMLYYCTL 626
	Y+Q + A++ + H P G +QL+A I E G+G ELR F L+ +L
	Sbjct 479 YTQRVDERAAVDRQTVFEASAAHVPGGRFLQLIA--IAAEASCGGVGGELRAFALHLASL 306
	Query 627 KGGIESVVGVTRCRNYVNYSQMPMMEYLKLHNEQRQLLDPIVGFHVSGGAEIRGIIANYR 686
	IE V+ VT R + + M +Y+ H + +L DPI+GFH GA++R ++ +R
	Sbjct 305 DPTIEGVIAVTLARGFGRFGGS-MQDYVDRHA-RGELFDPIIGFHTGFGAQVRRLVPGFR 132
	Query 687 PEDTDNLGMGILIEYNL 703
	P D +N G+G+L+EY L
	Sbjct 131 PLDLENQGIGVLVEYEL 81
	> Cluster-20764.114929
	Length=1317
	Score = 123 bits (308), Expect = 2e-028, Method: Compositional matrix adjust.
	Identities = 66/197 (34%), Positives = 105/197 (53%), Gaps = 4/197 (2%)
	Frame = -2
	Query 507 KRPYKISHAYLSDLPALVDLEVKCWPENLRASTHEIRRRLELNPQGNLVLIIEDQIIGAI 566
	+R +++ A DL L++LE W R S + RRLE +P NLV +++ +
	Sbjct 659 RRDFRVRLAERGDLDRLLELEEASWAPQHRGSREVLLRRLETSPATNLVCTRGGRVVAVL 480
	Query 567 YSQTITSTEALENVKYAQVPTLHTPQGSVIQLLALNILPEFQARGLGNELRDFMLYYCTL 626
	Y+Q + A++ + H P G +QL+A I E G+G ELR F L+ +L
	Sbjct 479 YTQRVDERAAVDRQTVFEASAAHVPGGRFLQLIA--IAAEASCGGVGGELRAFALHLASL 306
	Query 627 KGGIESVVGVTRCRNYVNYSQMPMMEYLKLHNEQRQLLDPIVGFHVSGGAEIRGIIANYR 686
	IE V+ VT R + + M +Y+ H + +L DPI+GFH GA++R ++ +R
	Sbjct 305 DPTIEGVIAVTLARGFGRFGGS-MQDYVDRHA-RGELFDPIIGFHTGFGAQVRRLVPGFR 132
	Query 687 PEDTDNLGMGILIEYNL 703
	P D +N G+G+L+EY L
	Sbjct 131 PLDLENQGIGVLVEYEL 81
	> Cluster-3199.0
	Length=1408
	Score = 104 bits (259), Expect = 3e-022, Method: Compositional matrix adjust.
	Identities = 95/380 (25%), Positives = 170/380 (45%), Gaps = 18/380 (5%)
	Frame = -3
	Query 845 QVTRVVTEQQGRKVLIDG--HWVIDFASCNYLGLDLHPKVKEAIPPALDKWGTHPSWTRL 902
	+ R +T Q ++ + G + V++F + NYLGL +P+V A A+D G S R
	Sbjct 1154 KAERFITSPQSAEISVQGSENSVLNFCANNYLGLSNNPEVAAAAKAAIDSRGYGLSSVRF 975
	Query 903 V-ASPAIYeeleeelskllGVPDVLVFPAVTLLQIGILPLLTGNNGVIFGDIAAHRCIYE 961
	+ + I+++LE ++S+ D +++P+ G+ L G I D H I +
	Sbjct 974 ICGTQDIHKQLEAKISEFHEREDTILYPSCFDANAGLFEALLGPEDAIISDALNHASIID 795
	Query 962 ACCLAQHKGAQFIQYRHNDLNDLAEKLAKYPPEQVKIIVIDGVYSMSADFPDLPAYVHLA 1021
	L + A+ +Y H D+ DL ++L + ++I DGV+SM + L A LA
	Sbjct 794 GVRLCK---AKRFRYAHADMADLEKQLQASQDARYRLIATDGVFSMDGNIAPLGAICDLA 624
	Query 1022 KEYNALIYMDDAHGFGILGENPSSDMPYGYKGNGMVNYFDLRFAEDNIIYVAGLSKAYSS 1081
	+Y+AL+++D+ H G G+ G G Y D + D I + L K
	Sbjct 623 DKYDALVFVDECHATGFFGKT----------GRGTEEYLDCKGRVD--IINSTLGKGLGG 480
	Query 1082 YAAFLTCGDRRIKTNFRNAWTAIFsgpspvaslasalaglQVNRQEGEQLRKQIYHLTHK 1141
	T G + I +N + ++ A + E L + + TH
	Sbjct 479 ATGGYTTGPKEIVDMLKNKGRPYLFSNTLAPAVVGASLKVFDMLMEDSSLVETVLRNTHH 300
	Query 1142 LVTQARAIGFEVDNYGYVPIVGVLVGDAQHMIDVCQLLWEYGILITPAIFPIVPLNKSAL 1201
	+ A GFE+ PI V++ DA+ + + + G+ + +P+VP ++ +
	Sbjct 299 FRDRMTAAGFELKGAKDHPICPVMLYDAKLATEFADEMLKRGVYVIGFSYPVVPQGQARI 120
	Query 1202 RFSITAANTEEEIDQAIKSL 1221
	R ++AA++ E++D AI S
	Sbjct 119 RVQLSAAHSIEQVDAAIDSF 60
	> Cluster-20764.21023
	Length=1530
	Score = 104 bits (259), Expect = 4e-022, Method: Compositional matrix adjust.
	Identities = 94/387 (24%), Positives = 173/387 (45%), Gaps = 40/387 (10%)
	Frame = +2
	Query 866 IDFASCNYLGL-DLHPKVKEAIPPALDKWGTHPSWTRL-VASPAIYeeleeelskllGVP 923
	++ S NYLG + V +A+ ++ ++G + +RL + + ++ ELEE +++ LG
	Sbjct 329 LNLGSYNYLGFAETEGVVADAVEESMRRFGNNGCSSRLELGTTVLHRELEELMAEYLGKE 508
	Query 924 DVLVFPAVTLLQIGILPLLTGNNGVIFGDIAAHRCIYEACCLAQHKGAQFIQYRHNDLND 983
	D + F +P+ ++ D+ H I C + GA +RHND
	Sbjct 509 DCITFGMGYATNSTTIPVFCSRGDLVVSDMLNHASIVVGC---RSSGASIKVFRHNDPKH 679
	Query 984 LAEKLAK---------YPPEQVKIIVIDGVYSMSADFPDLPAYVHLAKEYNALIYMDDAH 1034
	L + + K + P + II+++G+YSM + LP V + Y +Y+D+AH
	Sbjct 680 LEQVIRKAIIDGQPRTHRPWKKIIIIVEGIYSMEGEIVALPEIVEIKNRYKCYLYVDEAH 859
	Query 1035 GFGILGENPSSDMPYGYKGNGMVNYFDLRFAEDNIIYVAGLSKAYSSYAAFLTCGDRRIK 1094
	G LG G G+ Y+ + E +I+ + +K+++S ++ CGD++I
	Sbjct 860 SIGALGPT----------GRGVCEYWGIDTKEVDIL-MGTFTKSFASAGGYI-CGDKKII 1003
	Query 1095 TNFR------NAWTAIFsgpspvaslasalaglQVNRQEG----EQLRKQIYHLTHKLVT 1144
	+ R A A+ + ++ + EG + LR+ ++ KL
	Sbjct 1004 DHLRMGSFSSTADVAMPVPLVQQIISSLSIIMGKDGTDEGKSRLDNLRRNTHYFREKLTE 1183
	Query 1145 QARAIGFEVDNYGYVPIVGVLVGDAQHMIDVCQLLWEYGILITPAIFPIVPLNKSALRFS 1204
	GF V P++ ++V M + +L E I + A +P + RF
	Sbjct 1184 N----GFVVIGSRDSPVIPLMVFHPCKMTLLSRLCLEKNIAVVVASYPATEVELPRARFC 1351
	Query 1205 ITAANTEEEIDQAIKSLKAVWDLLQKR 1231
	I+A +T E++D AIK +K + D+L R
	Sbjct 1352 ISAGHTIEDLDYAIKVIKEIGDILFLR 1432
	> Cluster-20764.31973
	Length=1438
	Score = 101 bits (251), Expect = 3e-021, Method: Compositional matrix adjust.
	Identities = 104/403 (26%), Positives = 177/403 (44%), Gaps = 25/403 (6%)
	Frame = -2
	Query 831 INTLENVVNQQK---IPQVTRVVTEQQGRKVLIDGHW--VIDFASCNYLGLDLHPKVKEA 885
	++ L+N V K +V RV+T Q V + G V++F + NYLGL HP + +A
	Sbjct 1269 LSHLQNEVTAMKEAGTYKVERVITSPQASAVTVAGSSTSVLNFCANNYLGLSSHPGLVKA 1090
	Query 886 IPPALDKWGTHPSWTRLV-ASPAIYeeleeelskllGVPDVLVFPAVTLLQIGILPLLTG 944
	AL G S R + + ++++LE+ +S G D ++FP+ G+ G
	Sbjct 1089 AQEALASHGFGLSSVRFICGTQDLHKQLEKAISDFHGTEDTILFPSCFDANAGLFEACLG 910
	Query 945 NNGVIFGDIAAHRCIYEACCLAQHKGAQFIQYRHNDLNDLAEKLAKYPPEQVK--IIVID 1002
	D H I + L + AQ +Y H D+ L E L + + + +I+ D
	Sbjct 909 LEDAAISDSLNHASIIDGIRLCK---AQRYRYNHMDMAHLEEILKECVEKGTRHRMIITD 739
	Query 1003 GVYSMSADFPDLPAYVHLAKEYNALIYMDDAHGFGILGENPSSDMPYGYKGNGMVNYFDL 1062
	GV+SM D L LAK+Y+A +++D+ H G L G G G +
	Sbjct 738 GVFSMDGDIAPLAEICTLAKKYDAQVFVDECHATGFL----------GKTGRGTPELCGV 589
	Query 1063 RFAEDNIIYVAGLSKAYSSYAAFLTCGDRRIKTNFRN-AWTAIFsgpspvaslasalagl 1121
	+ D I + L KA T G + + RN A +FS + ++L
	Sbjct 588 KDKVD--IINSTLGKALGGATGGYTTGPKVLIDLLRNKARPYLFSNTLAPSVAGASLEVF 415
	Query 1122 QVNRQEGEQLRKQIYHLTHKLVTQARAIGFEVDNYGYVPIVGVLVGDAQHMIDVCQLLWE 1181
	++ E + + T R GF++ + PIV V++GDA+ + +
	Sbjct 414 RMLTASSE-FVDTLQANVKQFRTAMREAGFDLAGHDSCPIVPVMLGDARLASEFADEMLS 238
	Query 1182 YGILITPAIFPIVPLNKSALRFSITAANTEEEIDQAIKSLKAV 1224
	GI + +P+VP K+ +R ++AA+T +++ + I + V
	Sbjct 237 RGIYVIGFSYPVVPKGKARIRVQLSAAHTRDQVQKCIDAFVEV 109
	> Cluster-32839.0
	Length=1897
	Score = 95.5 bits (236), Expect = 5e-019, Method: Compositional matrix adjust.
	Identities = 87/381 (23%), Positives = 164/381 (43%), Gaps = 30/381 (8%)
	Frame = +3
	Query 865 VIDFASCNYLGL--DLHPKVKEAIPPALDKWGTHPSWTRLVASPAIYeeleeelskllGV 922
	++ S NYLG D + +E + ALD + TR ++++LE ++K +G
	Sbjct 618 CLNLGSYNYLGFADDWNESCREDVLGALDDFFPASCGTRYETGTVLHDQLEHMVAKFVGK 797
	Query 923 PDVLVFPAVTLLQIGILPLLTGNNGVIFGDIAAHRCIYEACCLAQHKGAQFIQYRHNDLN 982
	P + F + +P L G G+I D H I A+ GA ++HND
	Sbjct 798 PAAITFNMGYMTNASAIPALMGKGGLIVSDANNHTSIVNG---ARASGAAIRVFKHNDAA 968
	Query 983 DLAEKLA---------KYPPEQVKIIVIDGVYSMSADFPDLPAYVHLAKEYNALIYMDDA 1033
	L L + P + +++++G+YSM D +L A V +AK+Y +Y+D+A
	Sbjct 969 SLEVVLRAAISDGQPRTHRPWKKILVMVEGIYSMEGDICNLKAIVRIAKQYKCYVYLDEA 1148
	Query 1034 HGFGILGENPSSDMPYGYKGNGMVNYFDLRFAEDNIIYVAGLSKAYSSYAAFLTCGDRRI 1093
	H G LG + G G Y + A+ +I+ + +K++ + ++ +
	Sbjct 1149 HSIGCLGAS----------GRGCCEYTGVDPADIDIM-MGTFTKSFGAMGGYIASSKEFV 1295
	Query 1094 KTNFRNAWTAIFsgpspvaslasalaglQVNRQE---GEQLRKQIYHLTHKLVTQARAIG 1150
	+ + ++ + L +V E G +RK + + R I
	Sbjct 1296 EHLRTHTGNTLYGNCMSPVVVKQTLRAFEVLTGEDGTGTGMRKLAALRNNANYFRKRLIE 1475
	Query 1151 FEVDNYG--YVPIVGVLVGDAQHMIDVCQLLWEYGILITPAIFPIVPLNKSALRFSITAA 1208
	+ YG P+V +++ + + + ++ G+ + FP PL S RF ++A
	Sbjct 1476 MGCEVYGDWDSPVVPIMLYNPPKIAAFSRECYKRGLAVVVVGFPATPLITSRARFCLSAG 1655
	Query 1209 NTEEEIDQAIKSLKAVWDLLQ 1229
	+T+ ++D A+ + V DLL+
	Sbjct 1656 HTKAQLDFALTKIDEVCDLLK 1718
	> Cluster-20764.121492
	Length=1270
	Score = 93.6 bits (231), Expect = 7e-019, Method: Compositional matrix adjust.
	Identities = 93/386 (24%), Positives = 173/386 (45%), Gaps = 29/386 (8%)
	Frame = -1
	Query 845 QVTRVVTEQQGRKVLIDGH--WVIDFASCNYLGLDLHPKVKEAIPPALDKWGTHPSWTRL 902
	+ RV+T Q + + G V++F + NYLGL HP+V +A A+ G S R
	Sbjct 1159 KTERVITTPQRPNINVTGREESVLNFCANNYLGLADHPEVIKAAKDAITSHGAGLSSVRF 980
	Query 903 V-ASPAIYeeleeelskllGVPDVLVFPAVTLLQIGILPLLTGNNGVIFGDIAAHRCIYE 961
	+ + +++ LE+++S+ D +++P+ G+ + N + D H I +
	Sbjct 979 ICGTQDLHKNLEKQVSEFHSKDDCILYPSCFDANAGLFEAVLTNEDAVISDELNHASIID 800
	Query 962 ACCLAQHKGAQFIQYRHNDLNDLAEKLAKYPPEQVK--IIVIDGVYSMSADFPDLPAYVH 1019
	L + A +Y+H DL DLA KL + + + ++V DGV+SM D L V
	Sbjct 799 GIRLCK---ASRYRYKHLDLEDLAAKLKEAQSKGARNCMVVTDGVFSMDGDIAPLDKIVK 629
	Query 1020 LAKEYNALIYMDDAHGFGILGENPSSDMPYGYKGNGMVNYFDLRFAED--NIIYVAGLSK 1077
	+ +Y A++ +D+ H G LG+ G G YF + D N + L
	Sbjct 628 ICNDYKAILMIDECHATGFLGKT----------GRGTPEYFGVTDEVDIINSTFGKALGG 479
	Query 1078 AYSSYAAFLTCGDRRIKTNFRNAWTAIFsgpspvaslasalaglQVNRQEGEQLRK--QI 1135
	A Y A ++ + + +FS + A + L++ + L K +
	Sbjct 478 ASGGYTA---ASAEVVQLLRQKSRPYLFSNTLAPSVAAVSAKALELVDSSPDLLEKLQEN 308
	Query 1136 YHLTHKLVTQARAIGFEVDNYGYVPIVGVLVGDAQHMIDVCQLLWEYGILITPAIFPIVP 1195
	L +T+A GF + + PI V+V DA+ ++ L + GI + +P+VP
	Sbjct 307 TKLFRGRMTEA---GFTIRGKDH-PIAPVMVNDARLASEISDELLKEGIYVIGFSYPVVP 140
	Query 1196 LNKSALRFSITAANTEEEIDQAIKSL 1221
	+ +R ++A ++ +E+++ + +
	Sbjct 139 KGLARIRVQLSARHSTDEVNRCVDAF 62
	> Cluster-20764.121880
	Length=3028
	Score = 93.6 bits (231), Expect = 3e-018, Method: Compositional matrix adjust.
	Identities = 89/383 (23%), Positives = 170/383 (44%), Gaps = 40/383 (10%)
	Frame = +2
	Query 866 IDFASCNYLGL-DLHPKVKEAIPPALDKWGTHPSWTRL-VASPAIYeeleeelskllGVP 923
	++ S NYLG + V A+ +L K+G + +RL + + + +LE+ ++ +G
	Sbjct 701 LNLGSYNYLGFAENEGPVASAVEESLKKFGNNTCSSRLEMGTTVSHRKLEKMWAQFIGKE 880
	Query 924 DVLVFPAVTLLQIGILPLLTGNNGVIFGDIAAHRCIYEACCLAQHKGAQFIQYRHNDLND 983
	D + + +P+ +I D+ H I C + GA +RHND
	Sbjct 881 DCITYGMGYATNSTTIPVFCSRGDLIISDMLNHASIVVGC---RSSGASIQVFRHNDPKH 1051
	Query 984 LAEKLAK---------YPPEQVKIIVIDGVYSMSADFPDLPAYVHLAKEYNALIYMDDAH 1034
	L + + K P + II+++G+YSM + LP V + Y +Y+D+AH
	Sbjct 1052 LEQVIRKAIIEGQPRTRRPWKKIIIIVEGIYSMEGEILALPEIVEIKNRYKCYLYVDEAH 1231
	Query 1035 GFGILGENPSSDMPYGYKGNGMVNYFDLRFAEDNIIYVAGLSKAYSSYAAFLTCGDRRIK 1094
	G LG G G+ Y+ + E +I+ + +K+++S ++ D++I
	Sbjct 1232 SIGALGST----------GRGVCEYWGIDTKEVDIL-MGTFTKSFASAGGYIA-ADKKII 1375
	Query 1095 TNFRN---AWTAIFsgpspvaslasalaglQVNRQEGEQLRKQIYHLTHKLVTQARAIGF 1151
	+ R A TA S P P+ + + + + + +K++ L R
	Sbjct 1376 DHLRMGSFACTADVSMPVPLVQQIISSLTVIIGKDGTNEGKKRL----EALARNTRYFRK 1543
	Query 1152 EVDNYGYV-------PIVGVLVGDAQHMIDVCQLLWEYGILITPAIFPIVPLNKSALRFS 1204
	++ YG++ P++ ++V M +L E I I A +P L + +RF
	Sbjct 1544 KLSEYGFIIIGSADSPVIPLMVLHPGKMTVFSRLCLEKNIAIVVAAYPATELELARVRFC 1723
	Query 1205 ITAANTEEEIDQAIKSLKAVWDL 1227
	I+A +T E++D A++ +K + D+
	Sbjct 1724 ISAGHTIEDLDYALEVIKEIGDI 1792
	> Cluster-20764.121878
	Length=3078
	Score = 93.2 bits (230), Expect = 4e-018, Method: Compositional matrix adjust.
	Identities = 89/383 (23%), Positives = 170/383 (44%), Gaps = 40/383 (10%)
	Frame = +1
	Query 866 IDFASCNYLGL-DLHPKVKEAIPPALDKWGTHPSWTRL-VASPAIYeeleeelskllGVP 923
	++ S NYLG + V A+ +L K+G + +RL + + + +LE+ ++ +G
	Sbjct 751 LNLGSYNYLGFAENEGPVASAVEESLKKFGNNTCSSRLEMGTTVSHRKLEKMWAQFIGKE 930
	Query 924 DVLVFPAVTLLQIGILPLLTGNNGVIFGDIAAHRCIYEACCLAQHKGAQFIQYRHNDLND 983
	D + + +P+ +I D+ H I C + GA +RHND
	Sbjct 931 DCITYGMGYATNSTTIPVFCSRGDLIISDMLNHASIVVGC---RSSGASIQVFRHNDPKH 1101
	Query 984 LAEKLAKY---------PPEQVKIIVIDGVYSMSADFPDLPAYVHLAKEYNALIYMDDAH 1034
	L + + K P + II+++G+YSM + LP V + Y +Y+D+AH
	Sbjct 1102 LEQVIRKAIIEGQPRTRRPWKKIIIIVEGIYSMEGEILALPEIVEIKNRYKCYLYVDEAH 1281
	Query 1035 GFGILGENPSSDMPYGYKGNGMVNYFDLRFAEDNIIYVAGLSKAYSSYAAFLTCGDRRIK 1094
	G LG G G+ Y+ + E +I+ + +K+++S ++ D++I
	Sbjct 1282 SIGALGST----------GRGVCEYWGIDTKEVDIL-MGTFTKSFASAGGYIA-ADKKII 1425
	Query 1095 TNFRN---AWTAIFsgpspvaslasalaglQVNRQEGEQLRKQIYHLTHKLVTQARAIGF 1151
	+ R A TA S P P+ + + + + + +K++ L R
	Sbjct 1426 DHLRMGSFACTADVSMPVPLVQQIISSLTVIIGKDGTNEGKKRL----EALARNTRYFRK 1593
	Query 1152 EVDNYGYV-------PIVGVLVGDAQHMIDVCQLLWEYGILITPAIFPIVPLNKSALRFS 1204
	++ YG++ P++ ++V M +L E I I A +P L + +RF
	Sbjct 1594 KLSEYGFIIIGSADSPVIPLMVLHPGKMTVFSRLCLEKNIAIVVAAYPATELELARVRFC 1773
	Query 1205 ITAANTEEEIDQAIKSLKAVWDL 1227
	I+A +T E++D A++ +K + D+
	Sbjct 1774 ISAGHTIEDLDYALEVIKEIGDI 1842
	> Cluster-32521.0
	Length=1579
	Score = 84.3 bits (207), Expect = 1e-015, Method: Compositional matrix adjust.
	Identities = 96/377 (25%), Positives = 164/377 (44%), Gaps = 37/377 (10%)
	Frame = -2
	Query 865 VIDFASCNYLGLDLHPKVKEAIPPALDKWGTHPSWTRLVASPAIYeeleeelskl-lGVP 923
	V + S +YLG+ H V +A+ A+ G TR ++ Y E+
	Sbjct 1146 VTVWCSNDYLGMGQHETVLQAMNDAVQNVGAGSGGTRNISGNTYYHVQLEKELADLHNKE 967
	Query 924 DVLVFPAV------TLLQIG-ILPLLTGNNGVIFGDIAAHRCIYEACCLAQHKGAQFIQY 976
	L+F + + IG I+P N VI D H + E ++ G + +
	Sbjct 966 SALLFSSCYTANSSCISTIGKIIP-----NTVILSDKQNHASLIEGI---RYSGLKKKIF 811
	Query 977 RHNDLNDLAEKLAKYPPEQVKIIVIDGVYSMSADFPDLPAYVHLAKEYNALIYMDDAHGF 1036
	HN+L L E L + K+IV + VYSM + LAK+YNAL ++D+ H
	Sbjct 810 DHNNLTHLEELLQQEDLSTPKLIVFESVYSMDGSIAPIKEICKLAKKYNALTFIDEVHAV 631
	Query 1037 GILGENPSSDMPYGYKGNGMVNYFDLRFAEDNIIYVAG-LSKAYSSYAAFLTCGDRRIKT 1095
	G+ YG +G G+ L D + ++G L KA+ Y ++ R I
	Sbjct 630 GL----------YGPRGGGIAERDGLL---DELDIISGTLGKAFGVYGGYVAASSRFIDA 490
	Query 1096 NFRNAWTAIFsgpspvaslasalaglQ--VNRQEGEQLRKQIYHLTHKLVTQARAIGFEV 1153
	A IF+ P +A ALA ++ + Q+ Q+ Y+ K + +A+
	Sbjct 489 IRSTASGFIFTTSLPPVVVAGALASVKHLKHSQKERQVHSVHYNNMKKKLIEAKLPVMHT 310
	Query 1154 DNYGYVPIVGVLVGDAQHMIDVCQ-LLWEYGILITPAIFPIVPLNKSALRFSITAANTEE 1212
	+++ I+ V++G+A+ + LL +GI + P FP V + R + +TE
	Sbjct 309 ESH----IIPVMIGNARKCKEASDILLNHFGIYVQPINFPTVAVGTERFRLTPGPFHTET 142
	Query 1213 EIDQAIKSLKAVWDLLQ 1229
	+++ + +LK+V+ LQ
	Sbjct 141 IMNEMVSALKSVFHKLQ 91
	> Cluster-20764.43018
	Length=1633
	Score = 68.6 bits (166), Expect = 1e-010, Method: Compositional matrix adjust.
	Identities = 97/424 (23%), Positives = 172/424 (41%), Gaps = 41/424 (10%)
	Frame = +2
	Query 832 NTLENVVNQQKIPQVTRVVTEQQGRKVLIDGHWVIDFASCNYLGLDLHPKVKE--AIPPA 889
	+ L+ VV++++ + R +T + + + + FAS L D+ + E ++
	Sbjct 350 DALQAVVDKRRSRGLLRSLTVRAPGQADFCSNDYLGFASSKELACDIDAALAEYRSMVKG 529
	Query 890 LDKWGTHPSWTRLVASPAIYeeleeelskl-lGVPDVLVFPAVTLLQIGILPLLTGNNGV 948
	G + +RL++ + Y E E++ L+F + L +G+ + +
	Sbjct 530 SGDCGLGSTGSRLLSGNSTYYEETEQMLAEFHNAESALLFNSGFDLNLGLYAYMPQPGDI 709
	Query 949 IFGDIAAHRCIYEACCLAQHKGAQFIQYRHNDLNDLAEKLAKYPPEQVK----------I 998
	+ D H I+E L++ A+ I +RHND DL EKL+ EQ I
	Sbjct 710 VVYDELVHSSIHEGLRLSR---AKSIPFRHNDAGDLREKLSSATAEQETATSSGKKPSII 880
	Query 999 IVIDGVYSMSADFPDLPAYVHLAKEYNALIYMDDAHGFGILGENPSSDMPYGYKGNGMVN 1058
	I ++ VYSM D L + A E A + +D+AHG G+ +G++G G V
	Sbjct 881 IAVESVYSMDGDCAPLVEFCDAADEVGAALVVDEAHGTGV----------FGHEGRGWVA 1030
	Query 1059 YFDLRFAEDNIIYVAGLSKAYSSYAAFLTCGDRRIKTNFRN-AWTAIFsgpspvaslasa 1117
	+L V KA + A + G + ++ N A I+S P SL S
	Sbjct 1031 --ELGLERRVFCRVHTFGKALGVHGAVVV-GPQVLREYLINYARPLIYSTSLPAHSLVSV 1201
	Query 1118 laglQVNRQEGEQLRKQIYHL----THKLVTQARAIGFEVDNYGYVPIVGVLVGDAQHMI 1173
	R+E + ++++ L +L E + PI V+V +
	Sbjct 1202 RCAYAFLRREAAERQQRLRELLAVYRKRLARLPPGRALESPS----PIQAVVVPGNAACV 1369
	Query 1174 DVCQLLWEYGILITPAIFPIVPLNKSALRFSITAANTEEEIDQAIKSLKAVWDLLQKRKA 1233
	Q+L G + P P VP LR + NT E+++ + A+ +L+ +
	Sbjct 1370 AAAQMLQRRGFSVLPIRSPTVPAGTERLRIILHYHNTCEQVNTL---MDAIEELMTSKLG 1540
	Query 1234 LPCK 1237
	C+
	Sbjct 1541 CECE 1552
	> Cluster-17691.0
	Length=2061
	Score = 57.8 bits (138), Expect = 2e-007, Method: Compositional matrix adjust.
	Identities = 55/246 (22%), Positives = 103/246 (42%), Gaps = 23/246 (9%)
	Frame = -1
	Query 861 DGHWVIDFASCNYLGLDLHPKVKEAIPPALDKWGTHPSWTR-LVASPAIYeeleeelskl 919
	+G V++ AS +YLGL + AL ++ R + + +LE +++
	Sbjct 1386 EGTAVLNLASSDYLGLGRSAEAVSTATTALKQYSCGSCGPRGFYGTTKAHTDLEAAIAEF 1207
	Query 920 lGVPDVLVFPAVTLLQIGILPLLTGNNGVIFGDIAAHRCIYEACCLAQHKGAQFIQYRHN 979
	+G + + + +P ++ D A+ + L++ K I + HN
	Sbjct 1206 MGTDEAIAYSDAVSTVASAVPAFAKRGDLLVVDAMANHALQTGATLSRSK---VIYFEHN 1036
	Query 980 DLNDLAEKLAKY-------PPEQVKIIVIDGVYSMSADFPDLPAYVHLAKEYNALIYMDD 1032
	D+ DL L Q + IVI+G+Y D LP V LA+ Y I +D+
	Sbjct 1035 DMEDLERVLKSVVKRHKAAAKSQRRFIVIEGLYKNCGDVALLPDIVALAEAYTFRIIVDE 856
	Query 1033 AHGFGILGENPSSDMPYGYKGNGMVNYFDLRFAEDNIIYVAGLSKAYSSYAAFLTCGDRR 1092
	+ +G+LG++ G G+ +F++ ++I V L+ + S F G+R
	Sbjct 855 SLSWGVLGDH----------GRGVTEHFNMPVDSVDVI-VGSLATSVGSVGGFCV-GNRE 712
	Query 1093 IKTNFR 1098
	+ + R
	Sbjct 711 VTDHQR 694
	> Cluster-17691.1
	Length=2071
	Score = 57.4 bits (137), Expect = 3e-007, Method: Compositional matrix adjust.
	Identities = 76/324 (23%), Positives = 131/324 (40%), Gaps = 33/324 (10%)
	Frame = -1
	Query 861 DGHWVIDFASCNYLGLDLHPKVKEAIPPALDKWGTHPSWTR-LVASPAIYeeleeelskl 919
	+G V++ AS +YLGL + AL ++ R + + +LE +++
	Sbjct 1396 EGTAVLNLASSDYLGLGRSAEAVSTATTALKQYSCGSCGPRGFYGTTKAHTDLEAAIAEF 1217
	Query 920 lGVPDVLVFPAVTLLQIGILPLLTGNNGVIFGDIAAHRCIYEACCLAQHKGAQFIQYRHN 979
	+G + + + +P ++ D A+ + L++ K I + HN
	Sbjct 1216 MGTDEAIAYSDAVSTVASAVPAFAKRGDLLVVDAMANHALQTGATLSRSK---VIYFEHN 1046
	Query 980 DLNDLAEKLAKY-------PPEQVKIIVIDGVYSMSADFPDLPAYVHLAKEYNALIYMDD 1032
	D+ DL L Q + IVI+G+Y D LP V LA+ Y I +D+
	Sbjct 1045 DMEDLERVLKSVVKRHKAAAKSQRRFIVIEGLYKNCGDVALLPDIVALAEAYTFRIIVDE 866
	Query 1033 AHGFGILGENPSSDMPYGYKGNGMVNYFDLRFAEDNIIYVAGLSKAYSSYAAFLTCGDRR 1092
	+ +G+LG++ G G+ +F++ ++I V L+ + S F G+R
	Sbjct 865 SLSWGVLGDH----------GRGVTEHFNMPVDSVDVI-VGSLATSVGSVGGFCV-GNRE 722
	Query 1093 IKTNFR--NAWTAIFsgpspvaslasalaglQVNRQEGEQLRKQIYHLTHKLVTQARAIG 1150
	+ + R A + P + A ++ + QL H+ HKLV A G
	Sbjct 721 VTDHQRLSGAGYCFSASAPPFTCAVATQALKSLSPELLTQLADNAAHM-HKLV--ASIPG 551
	Query 1151 FEVDNYGYVPIV-----GVLVGDA 1169
	EV + PIV G GDA
	Sbjct 550 LEVISDDASPIVQAQLEGASAGDA 479
	> Cluster-20764.27784
	Length=2064
	Score = 55.8 bits (133), Expect = 1e-006, Method: Compositional matrix adjust.
	Identities = 57/195 (29%), Positives = 85/195 (44%), Gaps = 24/195 (12%)
	Frame = -1
	Query 866 IDFASCNYLGLDLHPKVKEAIPPA-----LDKWGTHPSWTRLVASPAIYeeleeelskll 920
	++ AS NYLG V E PA L++ + + A++ ELE E++ L
	Sbjct 1194 VNMASYNYLGFG---GVDEFCTPAARAVALERGFSAAGARTEGGTQALHRELEAEVAGFL 1024
	Query 921 GVPDVLVFPAVTLLQIGILPLL----TGNNGV-IFGDIAAHRCIYEACCLAQHKGAQFIQ 975
	G D +V +LP L G GV + D HR I E L+ GA
	Sbjct 1023 GKEDAMVLGMGFATNSTVLPALFEAKAGGRGVLVLSDELNHRSIVEGVRLS---GATVRA 853
	Query 976 YRHNDLNDLAEKLAKY--------PPEQVKIIVIDGVYSMSADFPDLPAYVHLAKEYNAL 1027
	+ HN + L +L + P + +V++G+YSM DF L V L Y A
	Sbjct 852 FAHNSMPALEAELKRAVEQGQPGGEPWRKVFVVVEGIYSMEGDFCRLREIVGLKNRYGAY 673
	Query 1028 IYMDDAHGFGILGEN 1042
	+Y+D+AH G +G +
	Sbjct 672 LYLDEAHSIGAVGAS 628
	> Cluster-20764.28889
	Length=1458
	Score = 43.1 bits (100), Expect = 0.006, Method: Compositional matrix adjust.
	Identities = 51/214 (24%), Positives = 88/214 (41%), Gaps = 20/214 (9%)
	Frame = +2
	Query 839 NQQKIPQVTRVVTEQQGRKVLIDG-HWVIDFASCNYLGLDLHPK-VKEAIPPALDKWGTH 896
	N + +P VTRV + ++G +I+ A+ NYLG ++ A L GT
	Sbjct 227 NIESVPVVTRV----DKNLISVEGAENLINCATNNYLGFAQGSSFIEPASIKTLRNTGTG 394
	Query 897 PSWTR-LVASPAIYeeleeelskllGVPDVLVFPAVTLLQIGILPLLTGNNGVIFGDIAA 955
	R + ++ E EE ++K LGV V+++ + ++P I D
	Sbjct 395 SCGPRNFYGTLDVHLEFEERMAKFLGVDSVILYSSSIATCASVIPTFASREDFILSDCRV 574
	Query 956 HRCIYEACCLAQHKGAQFIQY-RHNDLNDLAEKLAKYPPEQVK--------IIVIDGVYS 1006
	+ I L + + Y RHND+ L E + + K + ++G+Y
	Sbjct 575 RKSIQ----LGNYNSRATVHYFRHNDMMHLEELMIQITANLKKSSNKIARRFVTVEGIYQ 742
	Query 1007 MSADFPDLPAYVHLAKEYNALIYMDDAHGFGILG 1040
	L + LAK+Y + +DD+ G G +G
	Sbjct 743 NYGTMCQLREVIALAKQYKFRVILDDSVGLGSVG 844
	Lambda K H a alpha
	0.321 0.138 0.410 0.792 4.96
	Gapped
	Lambda K H a alpha sigma
	0.267 0.0410 0.140 1.90 42.6 43.6
	Effective search space used: 62908962931

## Sheet: sxtE
	Query= sxtE
	Length=128
	Score E
	Sequences producing significant alignments: (Bits) Value
	Cluster-17663.0 28.5 9.8
	> Cluster-17663.0
	Length=2665
	Score = 28.5 bits (62), Expect = 9.8, Method: Composition-based stats.
	Identities = 24/117 (21%), Positives = 50/117 (43%), Gaps = 12/117 (10%)
	Frame = +3
	Query 8 FLIRTLAFVFAF-GIFLTTGVGIAKADYLVKGGKITNVQNTSSNGDNYAVSISGGFGPCA 66
	FL++ A+ + ++ T + +KGGK+ + + Y +++ A
	Sbjct 1203 FLLKYFAYCYEEPNYYIITELADCSLKQFIKGGKLKDFKT------KYTIALG-----VA 1349
	Query 67 DRVIILPTSGVINRDIHMRGYEAALTALSNGFLVDIYDYTGSSCSNGGQLTITNQLG 123
	++ L +SG+ +RD+ T SN + I D+ S + +L+ T +G
	Sbjct 1350 QGMLALHSSGIAHRDLKTDNILLMNTGTSNNIIPKIADFGISRTVSADKLSQTRSVG 1520
	Lambda K H a alpha
	0.321 0.140 0.405 0.792 4.96
	Gapped
	Lambda K H a alpha sigma
	0.267 0.0410 0.140 1.90 42.6 43.6
	Effective search space used: 1967060576

[truncated: 26 more sheets: sxtF, sxtG, sxtH, sxtI, sxtJ, sxtK, sxtL, sxtM, sxtN, sxtX, sxtW, sxtV, sxtU, sxtT, sxtS, ORF24, sxtR, sxtQ, sxtP, sxtO …]
