# Supplementary material for: Transcriptomic Profile and Sexual Reproduction-Relevant Genes of Alexandrium minutum in Response to Nutritional Deficiency
Source: Front Microbiol. 2019 Nov 19;10:2629. doi: 10.3389/fmicb.2019.02629 (PMC6877688; doi:10.3389/fmicb.2019.02629)
Supplement: Figure S1 — Gene Ontology classifications of assembled unigenes. Unigenes were assigned to three classifications: (A) biological processes, (B) cellular components and (C) molecular functions. In total, 102,495 unigenes with BLAST matches to known proteins were assigned to gene ontology. [file Data_Sheet_1.zip › supplementary material/supplementary table 8.xls]

## Sheet: blast result of long form sxtA
	Table S8 BLAST result of sxtA long/short form gene and sxtA4 domain sequence.
	BLASTN 2.2.28+
	Reference: Zheng Zhang, Scott Schwartz, Lukas Wagner, and Webb
	Miller (2000), "A greedy algorithm for aligning DNA sequences", J
	Comput Biol 2000; 7(1-2):203-14.
	Database: wxnineuni.fasta
	191,144 sequences; 239,461,401 total letters
	Query= JF343239.1:276-4121 Alexandrium fundyense strain CCMP1719 SxtA long
	isoform precursor (sxtA) mRNA, complete cds
	Length=3846
	Score E
	Sequences producing significant alignments: (Bits) Value
	Cluster-20764.66334 3483 0.0
	Cluster-20764.52729 2946 0.0
	Cluster-20764.63293 1901 0.0
	Cluster-20764.51716 1901 0.0
	Cluster-20764.54794 1901 0.0
	Cluster-20764.54796 1901 0.0
	Cluster-20764.66340 959 0.0
	Cluster-20764.54795 457 2e-126
	Cluster-20764.54793 398 1e-108
	> Cluster-20764.66334
	Length=2815
	Score = 3483 bits (1886), Expect = 0.0
	Identities = 2301/2503 (92%), Gaps = 21/2503 (1%)
	Strand=Plus/Plus
	Query 1 ATGCTGGTGCACGGGTGGACTTGCGGGCCCTTGCTCCTGGAGTTTGTTGCGAGCTTCCTG 60
	||| ||| |||||||||||||||||||||||||||||||||||| || ||||||||||||
	Sbjct 334 ATGTTGGCGCACGGGTGGACTTGCGGGCCCTTGCTCCTGGAGTTCGTCGCGAGCTTCCTG 393
	Query 61 CAGCCCTTGCAGCGGCAGCCCATGACCGCCGAGCAGCTCGCCGCGGAGACAAACGCGGGG 120
	|||||||||||||||||||||||||||||||||||||||||||||||||| || ||||
	Sbjct 394 CAGCCCTTGCAGCGGCAGCCCATGACCGCCGAGCAGCTCGCCGCGGAGACGAAGGCGGCT 453
	Query 121 GAAGGGCCCGTGGCGATCACTCTGCGGACAATGGCCATCCTCGGGTACTTGGACCTGGAC 180
	|||||||| |||||| |||||||||||||||||||||||||||| ||||||||| |||||
	Sbjct 454 GAAGGGCCAGTGGCGGTCACTCTGCGGACAATGGCCATCCTCGGTTACTTGGACTTGGAC 513
	Query 181 CCTGAGACCGATGTGTATGCCGTGGTCCCCGGGCCGGGGATTGAGGCGCTCGCCGCGCTC 240
	|| |||||||| || || ||||| |||||||||||||||| | ||| ||||| ||||||
	Sbjct 514 CCCGAGACCGACGTCTACGCCGTCGTCCCCGGGCCGGGGACTCGGGCACTCGCGGCGCTC 573
	Query 241 CTCCGGCCAGCGGCGCCCACCAGCGCGGCCTTGCGAAGCATCTACCAGCACGCCCAGCCG 300
	||| |||| ||||||||||||||||| ||| |||| |||||||||| | |||||| |||
	Sbjct 574 CTCGGGCCGGCGGCGCCCACCAGCGCAGCCCTGCGGAGCATCTACCGGTGCGCCCAACCG 633
	Query 301 CCGTTCAGGGTGCCCTCATCCGAGGCGGCGCACTGCTTGCGGATTTGGGCGGAGCACCGG 360
	||||||||||||||||| ||||||||||||||||| ||||| | |||||||||||||||
	Sbjct 634 CCGTTCAGGGTGCCCTCGCCCGAGGCGGCGCACTGCCTGCGGGTCTGGGCGGAGCACCGG 693
	Query 361 CCCACCTGGAGAAGGGCGGCTTGCAAGCGGCTGGCCCTCCTGCTCGACGGGGCCGTCCTC 420
	||||| ||||| |||||||||||||||||| ||||||||||||||||||||||||||||
	Sbjct 694 CCCACTTGGAGGAGGGCGGCTTGCAAGCGGTTGGCCCTCCTGCTCGACGGGGCCGTCCTT 753
	Query 421 GTCCCGTTGTTGACCTCGATCACATACTTTGCGAGGTGGGACGAGGAGGGGCTGGATTCC 480
	|||||||||||||||||||||||||||||||| ||||||||||||||||||||||| ||
	Sbjct 754 GTCCCGTTGTTGACCTCGATCACATACTTTGCAAGGTGGGACGAGGAGGGGCTGGACTCG 813
	Query 481 GGCAAGGAGGGCGCCTTGGACCGCCTCGACTTCAGCAAGGCCAATGCCGCGGCAAGGGCG 540
	||||| |||||||||||||| |||||||||||| | ||||| | ||||||| ||||||
	Sbjct 814 GGCAAAGAGGGCGCCTTGGAGCGCCTCGACTTCGGTGAGGCCGACGCCGCGGAGAGGGCG 873
	Query 541 GCCCTCGGGGGCATCTTCGGCGAGTTGGGCGTGGGCACAGTGGACGGCGAGGGCACCGTG 600
	|| ||||||||||||||||||||| ||||| |||| | ||||||||||||||| |||||
	Sbjct 874 GCTCTCGGGGGCATCTTCGGCGAGCTGGGCCTGGGTGCGGTGGACGGCGAGGGCGCCGTG 933
	Query 601 ACCTTGACCGCGGAGGGCTCGTTCGCCCTGCAGCGTCGCTACTCCTACTACGTCCCGACG 660
	|| ||||||||||||| || ||||||||||||||| | ||||||| |||||||||||||
	Sbjct 934 GCCCTGACCGCGGAGGGTTCCTTCGCCCTGCAGCGTTGTTACTCCTTCTACGTCCCGACG 993
	Query 661 TCCTACGCCCCACTGCTGGACAGGTACCACAGCATCCTCTTCGAGAATCCCGGCTGGGGG 720
	||||||||||| ||||||||||||| ||| ||||| ||||||||| |||||| ||||||
	Sbjct 994 TCCTACGCCCCGCTGCTGGACAGGTTCCATGGCATCGTCTTCGAGAGTCCCGGGTGGGGG 1053
	Query 721 TTCGCCGGTGCCGGCCGGGACTCGCAGGAGCAGGAGATCCACGTCCACCGGACGCTGAAC 780
	|||||||| ||| || ||| | ||||||||| |||| ||||||||||| ||||| |||||
	Sbjct 1054 TTCGCCGGCGCCAGCGGGGGCCCGCAGGAGCGGGAGCTCCACGTCCACAGGACGTTGAAC 1113
	Query 781 GTGGTGGGCAGCGGGGCGCAGCACCAGACGCTCTTCACGGACCTCGTGCGGCTCATTGAC 840
	|||||||||||||||||||||||||||||||| |||| ||||||||||||||| | |||
	Sbjct 1114 GTGGTGGGCAGCGGGGCGCAGCACCAGACGCTTTTCAATGACCTCGTGCGGCTCGTGGAC 1173
	Query 841 TCGGTCTTCGCGGGCGGGGACTTCGCGTCGCAGCCGGCGTTCGTCGTGGACACGGGGTGC 900
	||||||||||||||||||||||||||||||||||||||||||||||||||||||||||||
	Sbjct 1174 TCGGTCTTCGCGGGCGGGGACTTCGCGTCGCAGCCGGCGTTCGTCGTGGACACGGGGTGC 1233
	Query 901 GGCGACGGCCGCTTGCTCAGGCGCATCTACGAGCACGTGAAGAGCAACACGCCGCGCGGG 960
	||||| ||||||||||||||||||||||||||||||||||||||||||||||||||||||
	Sbjct 1234 GGCGATGGCCGCTTGCTCAGGCGCATCTACGAGCACGTGAAGAGCAACACGCCGCGCGGG 1293
	Query 961 AAGGCGCTCGCCGAGCACCCGCTCACGATGGTCGGCGTCGACTTCAACAAGGACTCTCGG 1020
	|||||| | ||||| |||||||||||||||||||||||||||||||||||||||||||||
	Sbjct 1294 AAGGCGTTGGCCGAACACCCGCTCACGATGGTCGGCGTCGACTTCAACAAGGACTCTCGG 1353
	Query 1021 GTGGCGACGGAGCTCAACCTGAGCAGGCACGCAGTCCCGCACCTGGTGCTGTTCGGGGAC 1080
	||||||||||||||||||||||||| |||||| ||||||||| |||||||||||||||||
	Sbjct 1354 GTGGCGACGGAGCTCAACCTGAGCAAGCACGCGGTCCCGCACTTGGTGCTGTTCGGGGAC 1413
	Query 1081 GTCGGCAAGCCCGCCGACATCATGGAGATCCTCGGGCGGAAGGGGGTGGACCCGAGCAGG 1140
	||||||||||||||||||||| ||||| |||||||||||| ||||||||||||||||||
	Sbjct 1414 GTCGGCAAGCCCGCCGACATCGTGGAGCTCCTCGGGCGGAGTGGGGTGGACCCGAGCAGG 1473
	Query 1141 TCCCTCCACGTGCGCTCCTTCCTGGACCACGACCGGCCGTACGTCCCCCCGGCCCGCGAG 1200
	|||||||||||||| ||||||||||||||||||||||||||| || ||||||||||||||
	Sbjct 1474 TCCCTCCACGTGCGTTCCTTCCTGGACCACGACCGGCCGTACCTCGCCCCGGCCCGCGAG 1533
	Query 1201 ATGGACCCGGACAGCGCGGCCGGGAGGTTCGCGAGGCTGCAGCTGTCGGACTGCGCCCAC 1260
	|||||| |||||||||||| |||||||||||||||| |||| |||||||||||||||||
	Sbjct 1534 ATGGACACGGACAGCGCGGTCGGGAGGTTCGCGAGGTCGCAGTTGTCGGACTGCGCCCAC 1593
	Query 1261 CTCGACGGCGAGGGCAAGCGGATCGCGCCGAGCGAGATGTTCGCCTCGCTGGTGGAGCAC 1320
	|||||||||||||||| ||||||||||||||||||||||||||||||| |||||||||||
	Sbjct 1594 CTCGACGGCGAGGGCAGGCGGATCGCGCCGAGCGAGATGTTCGCCTCGTTGGTGGAGCAC 1653
	Query 1321 TTCCAGCGCTGGGGCGGCGCCCTGCAGGGCTCGTTCGGCCTCTGCATGCTGGAGGTCATG 1380
	|||||||| |||||||||||| |||||||||| |||||||| |||||| |||||||||||
	Sbjct 1654 TTCCAGCGTTGGGGCGGCGCCTTGCAGGGCTCCTTCGGCCTATGCATGTTGGAGGTCATG 1713
	Query 1381 ATGCTGGACGTGCCGACGACGAGGGCGTCCCTGAACGATTGCGTCTCGCTCCACTTCGAC 1440
	||||||||||||||||||||||||||||||||||||||||||||||||||||||||||||
	Sbjct 1714 ATGCTGGACGTGCCGACGACGAGGGCGTCCCTGAACGATTGCGTCTCGCTCCACTTCGAC 1773
	Query 1441 CTCGTGCAGTGCCTCTCCCGGCAGTACATGGTGTCGCCGGCGGCCTTCGCCTTGGGCCTG 1500
	|||||||| |||||||||||||||||||||||||||||| |||||||||| ||||||||
	Sbjct 1774 ATCGTGCAGAGCCTCTCCCGGCAGTACATGGTGTCGCCGGTGGCCTTCGCCCTGGGCCTG 1833
	Query 1501 GCCATGGCCGGCCTCCTGCCCGGGAGCTACGAGGGCGTCCAGACCCACCCGGCGCGGGGG 1560
	||||||||||||||||||||||||||||||||||||||||||||||||||||||||||||
	Sbjct 1834 GCCATGGCCGGCCTCCTGCCCGGGAGCTACGAGGGCGTCCAGACCCACCCGGCGCGGGGG 1893
	Query 1561 CGGTACTGCCGCGTGATGAGCCAGCACCTCGTGCGCCGGCCGTACCAGATCCGCCTCGCC 1620
	||||||||||||||||||||||||||||||||||||||| |||||| |||||||||||||
	Sbjct 1894 CGGTACTGCCGCGTGATGAGCCAGCACCTCGTGCGCCGGTCGTACCGGATCCGCCTCGCC 1953
	Query 1621 GAGGTCGGTGACCTGCCGAGGCTCGCGCGCCTGGAGGAGCTGGCGTGGGGCCGCCTCGGC 1680
	|||||||| ||| |||||| ||||| |||| |||||||||||||||||||||||||||||
	Sbjct 1954 GAGGTCGGCGACTTGCCGACGCTCGAGCGCTTGGAGGAGCTGGCGTGGGGCCGCCTCGGC 2013
	Query 1681 GCCACGCCGGAGGTCCTGCGGAGGCGCCTGGAGACGTCTCCGACCACGTGCCTGGCCGTC 1740
	||| | |||||||| ||||||||||||||||| |||| |||||||||||||||||||||
	Sbjct 2014 GCCGCACCGGAGGTGTTGCGGAGGCGCCTGGAGGCGTCCCCGACCACGTGCCTGGCCGTC 2073
	Query 1741 GAGATGGACCAGCTGGTCGTGGCCGTGCTCTACACGCAGCGGGTGGACAGCGCCGATGTG 1800
	||||||||| | |||||||||||||||||| | |||||||||||||||||||| |||
	Sbjct 2074 GAGATGGACGGGGCGGTCGTGGCCGTGCTCTATGCACAGCGGGTGGACAGCGCCGAGGTG 2133
	Query 1801 GTGGACCAGCAGAAGTTCATGCAGGTCTCCGACTGGCACAGCCCGAGCGGCCGCATCATG 1860
	||||||||||| ||||||||||||||||||||||||||||||||||||||||||||||||
	Sbjct 2134 GTGGACCAGCAAAAGTTCATGCAGGTCTCCGACTGGCACAGCCCGAGCGGCCGCATCATG 2193
	Query 1861 CAGCTCATCGCGATCTGCTCCGACCCGGCCGCCAAGCACCTGGGCGTCGCGGCGGACCTG 1920
	|||||||||||||||||||| |||||||||||||||||| ||||||||||||||||| ||
	Sbjct 2194 CAGCTCATCGCGATCTGCTCGGACCCGGCCGCCAAGCACTTGGGCGTCGCGGCGGACTTG 2253
	Query 1921 CTCGCCTTCGCGCTCCACCTGGCCCGCCTCAGCCCGGACGTGGACAGCGTCATCGGGGTG 1980
	||| |||||||||||||| |||||||||||||||||||||||||||||||||||||||||
	Sbjct 2254 CTCTCCTTCGCGCTCCACTTGGCCCGCCTCAGCCCGGACGTGGACAGCGTCATCGGGGTG 2313
	Query 1981 ACGCGCTGCCAAAACTTCGAGACATTCGCCGGGTCGATGCGGGACTACGTGGACGAGCAC 2040
	||||||||||| ||||||||| | || ||||||||||||| |||||||||||||||||||
	Sbjct 2314 ACGCGCTGCCAGAACTTCGAGTCCTTTGCCGGGTCGATGCAGGACTACGTGGACGAGCAC 2373
	Query 2041 ATCGCCGGCACCCGCGTAGATCCCATCATCGGCCTCCACACCGGCAACGGAGCTCGGGTA 2100
	|||| ||| ||||||| ||||||||| |||||||||||||||||||||||||||||||
	Sbjct 2374 GTCGCTGGCGCCCGCGTGGATCCCATCCTCGGCCTCCACACCGGCAACGGAGCTCGGGTG 2433
	Query 2101 GTCCGCCTCGTGCACGGCTTCAGGCCGGAGGACGTGGGCAACCGCGGGGACGGCGTGCTC 2160
	||||||||||||| |||||||||||| |||||||||||||||||||||||||||||||||
	Sbjct 2434 GTCCGCCTCGTGCGCGGCTTCAGGCCCGAGGACGTGGGCAACCGCGGGGACGGCGTGCTC 2493
	Query 2161 ATACAGTACGACACGAGCAAGCTcggcgcggcaaccggcgagcgcgcggcccccggcgtc 2220
	|||||||||||||||||| ||| ||||||||| |||||| ||||||||| |||||| |
	Sbjct 2494 ATACAGTACGACACGAGCGAGCCCGGCGCGGCGGCCGGCGGGCGCGCGGCGACCGGCGCC 2553
	Query 2221 gggcctgctgcggcgcccccccccGGGCCGGCTCCCGCGCCATGCCCCACGGACTACGAG 2280
	||||| | || ||| || | | | || | || | ||| | ||||||||||
	Sbjct 2554 GGGCC--C-GC--CGC--------GG-C-G-C-CCTGGGC-A-GCCGC--GGACTACGAG 2592
	Query 2281 CACCACGAGGCTCTTGTCCTGGCCGCTCTGGGCAGCCTGATGCTGAAGAACGGCGGCACC 2340
	||||||||||| || ||||||||||| |||||||||||||||||||||||||| ||||||
	Sbjct 2593 CACCACGAGGCCCTCGTCCTGGCCGCCCTGGGCAGCCTGATGCTGAAGAACGGGGGCACC 2652
	Query 2341 GAGGCGGCGGCCGCGGGCAGCGCCGACGTCAGATTTGTGGACATGGACCTCCTGGACTCC 2400
	|||| |||||||||||||||||||||| ||| || ||||||||||||||||||||||||
	Sbjct 2653 GAGGAGGCGGCCGCGGGCAGCGCCGACACCAGGTTCGTGGACATGGACCTCCTGGACTCC 2712
	Query 2401 CTCAACTTCACCGACTTCGCAGGCCAGCTGGACGCCGCGCTCCCCGTGCCCGTCTCCGTC 2460
	|||||||||||||||||||| ||||||||||||||||||||||||||||||| ||||||
	Sbjct 2713 CTCAACTTCACCGACTTCGCGAGCCAGCTGGACGCCGCGCTCCCCGTGCCCGTTTCCGTC 2772
	Query 2461 GGGCTGCTCTTCGAGGCGTCCACGCCCAGGAAGCTGGCCGCGC 2503
	||||||||||||||||||||||||||||||||| |||||||||
	Sbjct 2773 GGGCTGCTCTTCGAGGCGTCCACGCCCAGGAAGTTGGCCGCGC 2815
	> Cluster-20764.52729
	Length=2357
	Score = 2946 bits (1595), Expect = 0.0
	Identities = 1885/2030 (93%), Gaps = 0/2030 (0%)
	Strand=Plus/Plus
	Query 1 ATGCTGGTGCACGGGTGGACTTGCGGGCCCTTGCTCCTGGAGTTTGTTGCGAGCTTCCTG 60
	||||||| ||||||||||||||| |||||||||||||||||||| || ||||||||||||
	Sbjct 328 ATGCTGGCGCACGGGTGGACTTGTGGGCCCTTGCTCCTGGAGTTCGTCGCGAGCTTCCTG 387
	Query 61 CAGCCCTTGCAGCGGCAGCCCATGACCGCCGAGCAGCTCGCCGCGGAGACAAACGCGGGG 120
	|||||||||||||||||||||||||||||||||||||| ||||||||||| || ||||
	Sbjct 388 CAGCCCTTGCAGCGGCAGCCCATGACCGCCGAGCAGCTTGCCGCGGAGACGAAGGCGGCC 447
	Query 121 GAAGGGCCCGTGGCGATCACTCTGCGGACAATGGCCATCCTCGGGTACTTGGACCTGGAC 180
	||||||||||||||| |||||||||||||||||||||||||||| ||||||||| |||||
	Sbjct 448 GAAGGGCCCGTGGCGGTCACTCTGCGGACAATGGCCATCCTCGGTTACTTGGACTTGGAC 507
	Query 181 CCTGAGACCGATGTGTATGCCGTGGTCCCCGGGCCGGGGATTGAGGCGCTCGCCGCGCTC 240
	|| |||||||| || || |||||||||||||||||||||| | ||||||||| ||||||
	Sbjct 508 CCCGAGACCGACGTCTACGCCGTGGTCCCCGGGCCGGGGACTCGGGCGCTCGCGGCGCTC 567
	Query 241 CTCCGGCCAGCGGCGCCCACCAGCGCGGCCTTGCGAAGCATCTACCAGCACGCCCAGCCG 300
	||| |||| ||||||||||||||||| ||| |||| |||||||||| | ||||||||||
	Sbjct 568 CTCGGGCCGGCGGCGCCCACCAGCGCAGCCCTGCGGAGCATCTACCGGTGCGCCCAGCCG 627
	Query 301 CCGTTCAGGGTGCCCTCATCCGAGGCGGCGCACTGCTTGCGGATTTGGGCGGAGCACCGG 360
	||||||| |||||| || ||||||||||||||||| ||||| | |||||||||||||||
	Sbjct 628 CCGTTCACGGTGCCTTCGCCCGAGGCGGCGCACTGCCTGCGGGTCTGGGCGGAGCACCGG 687
	Query 361 CCCACCTGGAGAAGGGCGGCTTGCAAGCGGCTGGCCCTCCTGCTCGACGGGGCCGTCCTC 420
	||||| ||||| |||||||||||||||||| |||||||| ||||||||||||||||||||
	Sbjct 688 CCCACTTGGAGGAGGGCGGCTTGCAAGCGGTTGGCCCTCTTGCTCGACGGGGCCGTCCTC 747
	Query 421 GTCCCGTTGTTGACCTCGATCACATACTTTGCGAGGTGGGACGAGGAGGGGCTGGATTCC 480
	||||||||| ||||||||||||| |||||||||||||||||||||||||||||||| ||
	Sbjct 748 GTCCCGTTGCTGACCTCGATCACGTACTTTGCGAGGTGGGACGAGGAGGGGCTGGACTCG 807
	Query 481 GGCAAGGAGGGCGCCTTGGACCGCCTCGACTTCAGCAAGGCCAATGCCGCGGCAAGGGCG 540
	||||| |||||||||||||| |||||||||||| | ||||| | ||||||| ||||||
	Sbjct 808 GGCAAAGAGGGCGCCTTGGAGCGCCTCGACTTCGGTGAGGCCGACGCCGCGGAGAGGGCG 867
	Query 541 GCCCTCGGGGGCATCTTCGGCGAGTTGGGCGTGGGCACAGTGGACGGCGAGGGCACCGTG 600
	|| ||||||||||||||||||||| ||||| |||| | ||||||||||||||| |||||
	Sbjct 868 GCTCTCGGGGGCATCTTCGGCGAGCTGGGCCTGGGTGCGGTGGACGGCGAGGGCGCCGTG 927
	Query 601 ACCTTGACCGCGGAGGGCTCGTTCGCCCTGCAGCGTCGCTACTCCTACTACGTCCCGACG 660
	|| |||||||||||||||| |||||||||||||| | ||||||| |||||||||||||
	Sbjct 928 GCCCTGACCGCGGAGGGCTCCTTCGCCCTGCAGCGCTGTTACTCCTTCTACGTCCCGACG 987
	Query 661 TCCTACGCCCCACTGCTGGACAGGTACCACAGCATCCTCTTCGAGAATCCCGGCTGGGGG 720
	||||||||||| || |||||||||| |||| ||||| |||||||| |||||| ||||||
	Sbjct 988 TCCTACGCCCCGCTACTGGACAGGTTCCACGGCATCGCCTTCGAGAGTCCCGGGTGGGGG 1047
	Query 721 TTCGCCGGTGCCGGCCGGGACTCGCAGGAGCAGGAGATCCACGTCCACCGGACGCTGAAC 780
	|||||||| ||| || ||| | ||||||||| |||| ||||||||||| ||||| |||||
	Sbjct 1048 TTCGCCGGCGCCAGCGGGGGCCCGCAGGAGCGGGAGCTCCACGTCCACAGGACGTTGAAC 1107
	Query 781 GTGGTGGGCAGCGGGGCGCAGCACCAGACGCTCTTCACGGACCTCGTGCGGCTCATTGAC 840
	|||||||||||||||||||||||||||||||| |||| ||||||||||||||| | |||
	Sbjct 1108 GTGGTGGGCAGCGGGGCGCAGCACCAGACGCTTTTCAATGACCTCGTGCGGCTCGTGGAC 1167
	Query 841 TCGGTCTTCGCGGGCGGGGACTTCGCGTCGCAGCCGGCGTTCGTCGTGGACACGGGGTGC 900
	||||||||||||||||||||||||||||||||||||||||||||||||||||||||||||
	Sbjct 1168 TCGGTCTTCGCGGGCGGGGACTTCGCGTCGCAGCCGGCGTTCGTCGTGGACACGGGGTGC 1227
	Query 901 GGCGACGGCCGCTTGCTCAGGCGCATCTACGAGCACGTGAAGAGCAACACGCCGCGCGGG 960
	|||||||||||| |||||||||||||||||||||||||||||||||||||||||||||||
	Sbjct 1228 GGCGACGGCCGCCTGCTCAGGCGCATCTACGAGCACGTGAAGAGCAACACGCCGCGCGGG 1287
	Query 961 AAGGCGCTCGCCGAGCACCCGCTCACGATGGTCGGCGTCGACTTCAACAAGGACTCTCGG 1020
	||||||||||||||||||||||||||||||||||||||||||||||||||||||||||||
	Sbjct 1288 AAGGCGCTCGCCGAGCACCCGCTCACGATGGTCGGCGTCGACTTCAACAAGGACTCTCGG 1347
	Query 1021 GTGGCGACGGAGCTCAACCTGAGCAGGCACGCAGTCCCGCACCTGGTGCTGTTCGGGGAC 1080
	|||||||||||||||||| ||||||||||||| |||||||||||||||||||||||||||
	Sbjct 1348 GTGGCGACGGAGCTCAACTTGAGCAGGCACGCGGTCCCGCACCTGGTGCTGTTCGGGGAC 1407
	Query 1081 GTCGGCAAGCCCGCCGACATCATGGAGATCCTCGGGCGGAAGGGGGTGGACCCGAGCAGG 1140
	||||||||||||||||||||| ||||| |||||||||||| ||||||||||||||||||
	Sbjct 1408 GTCGGCAAGCCCGCCGACATCGTGGAGCTCCTCGGGCGGAGTGGGGTGGACCCGAGCAGG 1467
	Query 1141 TCCCTCCACGTGCGCTCCTTCCTGGACCACGACCGGCCGTACGTCCCCCCGGCCCGCGAG 1200
	|||||||||||||| ||||||||||||||||||||||||||| |||||||||||||||||
	Sbjct 1468 TCCCTCCACGTGCGTTCCTTCCTGGACCACGACCGGCCGTACCTCCCCCCGGCCCGCGAG 1527
	Query 1201 ATGGACCCGGACAGCGCGGCCGGGAGGTTCGCGAGGCTGCAGCTGTCGGACTGCGCCCAC 1260
	||||||||||||||||||| || ||||||||||||| |||| |||||||||||||||||
	Sbjct 1528 ATGGACCCGGACAGCGCGGTCGCGAGGTTCGCGAGGTCGCAGTTGTCGGACTGCGCCCAC 1587
	Query 1261 CTCGACGGCGAGGGCAAGCGGATCGCGCCGAGCGAGATGTTCGCCTCGCTGGTGGAGCAC 1320
	|||||||||||||||| ||||||||||||||||||||||||||||||| |||||||||||
	Sbjct 1588 CTCGACGGCGAGGGCAGGCGGATCGCGCCGAGCGAGATGTTCGCCTCGTTGGTGGAGCAC 1647
	Query 1321 TTCCAGCGCTGGGGCGGCGCCCTGCAGGGCTCGTTCGGCCTCTGCATGCTGGAGGTCATG 1380
	|||||||| |||||||||||| |||||||||| |||||||| |||||| |||||||||||
	Sbjct 1648 TTCCAGCGTTGGGGCGGCGCCTTGCAGGGCTCCTTCGGCCTATGCATGTTGGAGGTCATG 1707
	Query 1381 ATGCTGGACGTGCCGACGACGAGGGCGTCCCTGAACGATTGCGTCTCGCTCCACTTCGAC 1440
	||||||||||||||||||||||||||||||||||||||||||||||||||||||||||||
	Sbjct 1708 ATGCTGGACGTGCCGACGACGAGGGCGTCCCTGAACGATTGCGTCTCGCTCCACTTCGAC 1767
	Query 1441 CTCGTGCAGTGCCTCTCCCGGCAGTACATGGTGTCGCCGGCGGCCTTCGCCTTGGGCCTG 1500
	|||||||| |||||||||||||||||||||||||||||| |||||||||| ||||||||
	Sbjct 1768 ATCGTGCAGAGCCTCTCCCGGCAGTACATGGTGTCGCCGGTGGCCTTCGCCCTGGGCCTG 1827
	Query 1501 GCCATGGCCGGCCTCCTGCCCGGGAGCTACGAGGGCGTCCAGACCCACCCGGCGCGGGGG 1560
	||||||||||||||||||||||||||||||||||||||||||||||||||||||||||||
	Sbjct 1828 GCCATGGCCGGCCTCCTGCCCGGGAGCTACGAGGGCGTCCAGACCCACCCGGCGCGGGGG 1887
	Query 1561 CGGTACTGCCGCGTGATGAGCCAGCACCTCGTGCGCCGGCCGTACCAGATCCGCCTCGCC 1620
	||||||||||||||||||||||||||||||||||||||| |||||| |||||||||||||
	Sbjct 1888 CGGTACTGCCGCGTGATGAGCCAGCACCTCGTGCGCCGGTCGTACCGGATCCGCCTCGCC 1947
	Query 1621 GAGGTCGGTGACCTGCCGAGGCTCGCGCGCCTGGAGGAGCTGGCGTGGGGCCGCCTCGGC 1680
	|||||||| ||| |||||| ||||| |||| |||||||||||||||||||||||||||||
	Sbjct 1948 GAGGTCGGCGACTTGCCGACGCTCGAGCGCTTGGAGGAGCTGGCGTGGGGCCGCCTCGGC 2007
	Query 1681 GCCACGCCGGAGGTCCTGCGGAGGCGCCTGGAGACGTCTCCGACCACGTGCCTGGCCGTC 1740
	||| | |||||||| ||||||||||||||||| |||| |||||||||||||||||||||
	Sbjct 2008 GCCGCACCGGAGGTGTTGCGGAGGCGCCTGGAGGCGTCCCCGACCACGTGCCTGGCCGTC 2067
	Query 1741 GAGATGGACCAGCTGGTCGTGGCCGTGCTCTACACGCAGCGGGTGGACAGCGCCGATGTG 1800
	||||||||| | |||||||||||||||||| | |||||||||||||||||||| |||
	Sbjct 2068 GAGATGGACGGGGCGGTCGTGGCCGTGCTCTATGCACAGCGGGTGGACAGCGCCGAGGTG 2127
	Query 1801 GTGGACCAGCAGAAGTTCATGCAGGTCTCCGACTGGCACAGCCCGAGCGGCCGCATCATG 1860
	||||||||||| ||||||||||||||||||||||||||||||||||||||||||||||||
	Sbjct 2128 GTGGACCAGCAAAAGTTCATGCAGGTCTCCGACTGGCACAGCCCGAGCGGCCGCATCATG 2187
	Query 1861 CAGCTCATCGCGATCTGCTCCGACCCGGCCGCCAAGCACCTGGGCGTCGCGGCGGACCTG 1920
	|||||||||||||||||||| |||||||||||||||||| ||||||||||||||||| ||
	Sbjct 2188 CAGCTCATCGCGATCTGCTCGGACCCGGCCGCCAAGCACTTGGGCGTCGCGGCGGACTTG 2247
	Query 1921 CTCGCCTTCGCGCTCCACCTGGCCCGCCTCAGCCCGGACGTGGACAGCGTCATCGGGGTG 1980
	||| |||||||||||||| |||||||||||||||||||||||||||||||||||||||||
	Sbjct 2248 CTCTCCTTCGCGCTCCACTTGGCCCGCCTCAGCCCGGACGTGGACAGCGTCATCGGGGTG 2307
	Query 1981 ACGCGCTGCCAAAACTTCGAGACATTCGCCGGGTCGATGCGGGACTACGT 2030
	||||||||||| ||||||||| | || ||||||||||||| |||||||||
	Sbjct 2308 ACGCGCTGCCAGAACTTCGAGTCCTTTGCCGGGTCGATGCAGGACTACGT 2357
	> Cluster-20764.63293
	Length=1778
	Score = 1901 bits (1029), Expect = 0.0
	Identities = 1212/1302 (93%), Gaps = 5/1302 (0%)
	Strand=Plus/Plus
	Query 2550 gccgcgcc-tcggcc-ccgc-ac-cggccg-ccgccgccgcgccgccgcccgcTGCGGCC 2604
	|||||||| ||||| |||| | | |||| |||||||||||||||||||||| || |
	Sbjct 31 GCCGCGCCGCCGGCCGCCGCGGCGCCGCCGCCCGCCGCCGCGCCGCCGCCCGCCGCCACG 90
	Query 2605 AGGGAGGAGGCCGCGGAGGCTCCGCTGGCCTCCTTCGACTCGGTGTGCACCAAGCTCGAG 2664
	| ||||||||||||| ||| ||| |||||||||||||||||||||||||| ||||||||
	Sbjct 91 ACCGAGGAGGCCGCGGCGGCGCCGTTGGCCTCCTTCGACTCGGTGTGCACCGAGCTCGAG 150
	Query 2665 GGGTGCTCCGCGCTGGTCGACGGCTGCTGGTGCATCGACGTGGCGAACTGCAGCTACCTC 2724
	||||||||||||||| ||||||| || |||||||||||||||||||||||||||||||||
	Sbjct 151 GGGTGCTCCGCGCTGATCGACGGTTGTTGGTGCATCGACGTGGCGAACTGCAGCTACCTC 210
	Query 2725 GGCTTCCAGTGGCGGGACGAGATCGCCGATGGCGTGGACCGGGACGTGCGCACTTGGGGC 2784
	||||||||||||||||||||||||||||| | |||||||||||||||||||| ||||||
	Sbjct 211 GGCTTCCAGTGGCGGGACGAGATCGCCGACGTTGTGGACCGGGACGTGCGCACCTGGGGC 270
	Query 2785 GTCCACCCCCCGTGGACCAGGCTCGTCTCGTCTCCGAAGCTGTACGACGACGTCGAGGCG 2844
	|||||||||||||||||||||||||||||||| |||||||||||||||||||||||||||
	Sbjct 271 GTCCACCCCCCGTGGACCAGGCTCGTCTCGTCGCCGAAGCTGTACGACGACGTCGAGGCG 330
	Query 2845 CGCTGTTGCGAGCTGACCGGCATCTGGAAGTGCGTTCTGTACCCGAGCGTTACCATGCTC 2904
	|| ||||||||||||||||||||||||||||||||||||||||||||||| |||||||||
	Sbjct 331 CGTTGTTGCGAGCTGACCGGCATCTGGAAGTGCGTTCTGTACCCGAGCGTCACCATGCTC 390
	Query 2905 AACATGGGAGTCATCCCGAGCCTCGTGGGCGAGAGCGGGTTCCTCCTCCTGGACATAAAC 2964
	||||||||||||||||||||||| | ||||||||||||||||||||| |||||||||||
	Sbjct 391 AACATGGGAGTCATCCCGAGCCTGGCGGGCGAGAGCGGGTTCCTCCTTTTGGACATAAAC 450
	Query 2965 GCCCACGACTGCGTGCAGACGGCCGCCAGGCTCTGCAAGAAGGGCGCCACCGTGGTGCGC 3024
	|||||||||||||||||| ||| ||||||||||||||||||||||| |||||| ||||||
	Sbjct 451 GCCCACGACTGCGTGCAGGCGGGCGCCAGGCTCTGCAAGAAGGGCGTCACCGTCGTGCGC 510
	Query 3025 CTGAGGCACAACGACGCGGAGCAGCTCGAGCACATGCTCTCGTCGATCCCGCAGGGGGCC 3084
	|||| |||||||||| ||| |||||||||| | |||||||||||||||| ||||||||
	Sbjct 511 CTGAAGCACAACGACAAGGATCAGCTCGAGCGCGTGCTCTCGTCGATCCCAGAGGGGGCC 570
	Query 3085 GACATCACCTACGTGTGCGACGGCGTGTACTCCACGGACGGAGAGCTCGCCGACTTGCCC 3144
	|||||||||||||||||||||||||| |||||||||||||||||||||||||||||||||
	Sbjct 571 GACATCACCTACGTGTGCGACGGCGTCTACTCCACGGACGGAGAGCTCGCCGACTTGCCC 630
	Query 3145 GCCATATGTGCTTGTTTGAGGCCGCGCGGGGCCAAGATACTCGTAGACGACTCGCATGGC 3204
	||||| |||||||||||||||||||||||||||||||||||||| ||||||||||| ||
	Sbjct 631 GCCATCTGTGCTTGTTTGAGGCCGCGCGGGGCCAAGATACTCGTGGACGACTCGCACGGT 690
	Query 3205 TGCGGCGTTCTTGGCCGCAACCCCGACTCGGAGCAACCCTTCGGGTATGGTGGCGGCGGC 3264
	||||||||||||||||||||||||||||| |||||||||||||| ||||| |||||||||
	Sbjct 691 TGCGGCGTTCTTGGCCGCAACCCCGACTCCGAGCAACCCTTCGGATATGGCGGCGGCGGC 750
	Query 3265 GTCGTCGAGTACTTCGGGCTGGACTACGCGGAGAACAACATCATCTACGCCGGGCAGCTG 3324
	||| |||||||||||||||||||||| ||||||||||||||||||||| |||||| ||
	Sbjct 751 GTCATCGAGTACTTCGGGCTGGACTATGCGGAGAACAACATCATCTACATAGGGCAGTTG 810
	Query 3325 AGCAAGGCGTTCAATTCGCCCGGCGGATTCGTCGGCTGTGCGCGCGAGACCGACGAGAAG 3384
	||||||||||||||||||||||||||||||||||| || || ||||||||||||||||||
	Sbjct 811 AGCAAGGCGTTCAATTCGCCCGGCGGATTCGTCGGTTGCGCACGCGAGACCGACGAGAAG 870
	Query 3385 TTCGGCATTCTGAACTTGGCCAAGAACTCGAACACACTCGTGTTCACAGGGCCGATCTGT 3444
	|||||| || ||||||||||||||||||| ||||| |||||||||||||||||||||||
	Sbjct 871 TTCGGCGTTTTGAACTTGGCCAAGAACTCCAACACGCTCGTGTTCACAGGGCCGATCTGC 930
	Query 3445 ACTGCCGGCCTGTCGAGTGCGATGACGACCCTCGACCTCAACGCCGCCGAGGGGGACCTT 3504
	|||||||||||||||||||||| ||||||||||||||||||| ||||||||||||| ||
	Sbjct 931 ACTGCCGGCCTGTCGAGTGCGAAGACGACCCTCGACCTCAACTTCGCCGAGGGGGACATT 990
	Query 3505 CAGCGCAAGCGGCTTCTGGCGGCGACCCTCGAATTCTGCGAGGGGCTCAAGGCGCTCGGG 3564
	||||||||||||||||| ||||||||||| || |||||||| |||||||||||||||
	Sbjct 991 CAGCGCAAGCGGCTTCTTCAAGCGACCCTCGAGTTTTGCGAGGGACTCAAGGCGCTCGGG 1050
	Query 3565 TGCCCCCACACCTACCACGGGTTCCCCATCGTCAACATCTACTGGACCCCGGTCGAGGTG 3624
	||||||||||||||||||||||||||||||||||||||||| ||||||||||||||||||
	Sbjct 1051 TGCCCCCACACCTACCACGGGTTCCCCATCGTCAACATCTATTGGACCCCGGTCGAGGTG 1110
	Query 3625 TGCGCAGAGGTGTACAGGGAGCTGATGAGCGCGAGGCAGGGCGCGTTCCAGCAGGGCGTC 3684
	||||||||||||||||||||| |||||| ||||||| |||||||||||||| |||||||
	Sbjct 1111 TGCGCAGAGGTGTACAGGGAGTTGATGACCGCGAGGGGGGGCGCGTTCCAGCGGGGCGTC 1170
	Query 3685 GTCACGACCCCCATGTGGCACCCCATCGCCCCGAAGGGCCACGAGATGCTGCGCTTCCAG 3744
	|||||||||||||||||||||||||||||||||||||||||||||||| |||||||||||
	Sbjct 1171 GTCACGACCCCCATGTGGCACCCCATCGCCCCGAAGGGCCACGAGATGTTGCGCTTCCAG 1230
	Query 3745 TTCACGTCGCTCCACGACGAGGCCGCCGTGCGCCACATCCTCGTGATCCTCGAGGACCTG 3804
	|||||||||||||||||||||||||||||||||||||||||||| ||||||| |||| ||
	Sbjct 1231 TTCACGTCGCTCCACGACGAGGCCGCCGTGCGCCACATCCTCGTCATCCTCGCGGACTTG 1290
	Query 3805 ATCAAGCGCTACCCGCCCTCCGCCGTGCCGCCGCGCATCTGA 3846
	||||||| ||||||||||||| ||||||||||||||| ||||
	Sbjct 1291 ATCAAGCACTACCCGCCCTCCCCCGTGCCGCCGCGCACCTGA 1332
	> Cluster-20764.51716
	Length=1769
	Score = 1901 bits (1029), Expect = 0.0
	Identities = 1212/1302 (93%), Gaps = 5/1302 (0%)
	Strand=Plus/Plus
	Query 2550 gccgcgcc-tcggcc-ccgc-ac-cggccg-ccgccgccgcgccgccgcccgcTGCGGCC 2604
	|||||||| ||||| |||| | | |||| |||||||||||||||||||||| || |
	Sbjct 31 GCCGCGCCGCCGGCCGCCGCGGCGCCGCCGCCCGCCGCCGCGCCGCCGCCCGCCGCCACG 90
	Query 2605 AGGGAGGAGGCCGCGGAGGCTCCGCTGGCCTCCTTCGACTCGGTGTGCACCAAGCTCGAG 2664
	| ||||||||||||| ||| ||| |||||||||||||||||||||||||| ||||||||
	Sbjct 91 ACCGAGGAGGCCGCGGCGGCGCCGTTGGCCTCCTTCGACTCGGTGTGCACCGAGCTCGAG 150
	Query 2665 GGGTGCTCCGCGCTGGTCGACGGCTGCTGGTGCATCGACGTGGCGAACTGCAGCTACCTC 2724
	||||||||||||||| ||||||| || |||||||||||||||||||||||||||||||||
	Sbjct 151 GGGTGCTCCGCGCTGATCGACGGTTGTTGGTGCATCGACGTGGCGAACTGCAGCTACCTC 210
	Query 2725 GGCTTCCAGTGGCGGGACGAGATCGCCGATGGCGTGGACCGGGACGTGCGCACTTGGGGC 2784
	||||||||||||||||||||||||||||| | |||||||||||||||||||| ||||||
	Sbjct 211 GGCTTCCAGTGGCGGGACGAGATCGCCGACGTTGTGGACCGGGACGTGCGCACCTGGGGC 270
	Query 2785 GTCCACCCCCCGTGGACCAGGCTCGTCTCGTCTCCGAAGCTGTACGACGACGTCGAGGCG 2844
	|||||||||||||||||||||||||||||||| |||||||||||||||||||||||||||
	Sbjct 271 GTCCACCCCCCGTGGACCAGGCTCGTCTCGTCGCCGAAGCTGTACGACGACGTCGAGGCG 330
	Query 2845 CGCTGTTGCGAGCTGACCGGCATCTGGAAGTGCGTTCTGTACCCGAGCGTTACCATGCTC 2904
	|| ||||||||||||||||||||||||||||||||||||||||||||||| |||||||||
	Sbjct 331 CGTTGTTGCGAGCTGACCGGCATCTGGAAGTGCGTTCTGTACCCGAGCGTCACCATGCTC 390
	Query 2905 AACATGGGAGTCATCCCGAGCCTCGTGGGCGAGAGCGGGTTCCTCCTCCTGGACATAAAC 2964
	||||||||||||||||||||||| | ||||||||||||||||||||| |||||||||||
	Sbjct 391 AACATGGGAGTCATCCCGAGCCTGGCGGGCGAGAGCGGGTTCCTCCTTTTGGACATAAAC 450
	Query 2965 GCCCACGACTGCGTGCAGACGGCCGCCAGGCTCTGCAAGAAGGGCGCCACCGTGGTGCGC 3024
	|||||||||||||||||| ||| ||||||||||||||||||||||| |||||| ||||||
	Sbjct 451 GCCCACGACTGCGTGCAGGCGGGCGCCAGGCTCTGCAAGAAGGGCGTCACCGTCGTGCGC 510
	Query 3025 CTGAGGCACAACGACGCGGAGCAGCTCGAGCACATGCTCTCGTCGATCCCGCAGGGGGCC 3084
	|||| |||||||||| ||| |||||||||| | |||||||||||||||| ||||||||
	Sbjct 511 CTGAAGCACAACGACAAGGATCAGCTCGAGCGCGTGCTCTCGTCGATCCCAGAGGGGGCC 570
	Query 3085 GACATCACCTACGTGTGCGACGGCGTGTACTCCACGGACGGAGAGCTCGCCGACTTGCCC 3144
	|||||||||||||||||||||||||| |||||||||||||||||||||||||||||||||
	Sbjct 571 GACATCACCTACGTGTGCGACGGCGTCTACTCCACGGACGGAGAGCTCGCCGACTTGCCC 630
	Query 3145 GCCATATGTGCTTGTTTGAGGCCGCGCGGGGCCAAGATACTCGTAGACGACTCGCATGGC 3204
	||||| |||||||||||||||||||||||||||||||||||||| ||||||||||| ||
	Sbjct 631 GCCATCTGTGCTTGTTTGAGGCCGCGCGGGGCCAAGATACTCGTGGACGACTCGCACGGT 690
	Query 3205 TGCGGCGTTCTTGGCCGCAACCCCGACTCGGAGCAACCCTTCGGGTATGGTGGCGGCGGC 3264
	||||||||||||||||||||||||||||| |||||||||||||| ||||| |||||||||
	Sbjct 691 TGCGGCGTTCTTGGCCGCAACCCCGACTCCGAGCAACCCTTCGGATATGGCGGCGGCGGC 750
	Query 3265 GTCGTCGAGTACTTCGGGCTGGACTACGCGGAGAACAACATCATCTACGCCGGGCAGCTG 3324
	||| |||||||||||||||||||||| ||||||||||||||||||||| |||||| ||
	Sbjct 751 GTCATCGAGTACTTCGGGCTGGACTATGCGGAGAACAACATCATCTACATAGGGCAGTTG 810
	Query 3325 AGCAAGGCGTTCAATTCGCCCGGCGGATTCGTCGGCTGTGCGCGCGAGACCGACGAGAAG 3384
	||||||||||||||||||||||||||||||||||| || || ||||||||||||||||||
	Sbjct 811 AGCAAGGCGTTCAATTCGCCCGGCGGATTCGTCGGTTGCGCACGCGAGACCGACGAGAAG 870
	Query 3385 TTCGGCATTCTGAACTTGGCCAAGAACTCGAACACACTCGTGTTCACAGGGCCGATCTGT 3444
	|||||| || ||||||||||||||||||| ||||| |||||||||||||||||||||||
	Sbjct 871 TTCGGCGTTTTGAACTTGGCCAAGAACTCCAACACGCTCGTGTTCACAGGGCCGATCTGC 930
	Query 3445 ACTGCCGGCCTGTCGAGTGCGATGACGACCCTCGACCTCAACGCCGCCGAGGGGGACCTT 3504
	|||||||||||||||||||||| ||||||||||||||||||| ||||||||||||| ||
	Sbjct 931 ACTGCCGGCCTGTCGAGTGCGAAGACGACCCTCGACCTCAACTTCGCCGAGGGGGACATT 990
	Query 3505 CAGCGCAAGCGGCTTCTGGCGGCGACCCTCGAATTCTGCGAGGGGCTCAAGGCGCTCGGG 3564
	||||||||||||||||| ||||||||||| || |||||||| |||||||||||||||
	Sbjct 991 CAGCGCAAGCGGCTTCTTCAAGCGACCCTCGAGTTTTGCGAGGGACTCAAGGCGCTCGGG 1050
	Query 3565 TGCCCCCACACCTACCACGGGTTCCCCATCGTCAACATCTACTGGACCCCGGTCGAGGTG 3624
	||||||||||||||||||||||||||||||||||||||||| ||||||||||||||||||
	Sbjct 1051 TGCCCCCACACCTACCACGGGTTCCCCATCGTCAACATCTATTGGACCCCGGTCGAGGTG 1110
	Query 3625 TGCGCAGAGGTGTACAGGGAGCTGATGAGCGCGAGGCAGGGCGCGTTCCAGCAGGGCGTC 3684
	||||||||||||||||||||| |||||| ||||||| |||||||||||||| |||||||
	Sbjct 1111 TGCGCAGAGGTGTACAGGGAGTTGATGACCGCGAGGGGGGGCGCGTTCCAGCGGGGCGTC 1170
	Query 3685 GTCACGACCCCCATGTGGCACCCCATCGCCCCGAAGGGCCACGAGATGCTGCGCTTCCAG 3744
	|||||||||||||||||||||||||||||||||||||||||||||||| |||||||||||
	Sbjct 1171 GTCACGACCCCCATGTGGCACCCCATCGCCCCGAAGGGCCACGAGATGTTGCGCTTCCAG 1230
	Query 3745 TTCACGTCGCTCCACGACGAGGCCGCCGTGCGCCACATCCTCGTGATCCTCGAGGACCTG 3804
	|||||||||||||||||||||||||||||||||||||||||||| ||||||| |||| ||
	Sbjct 1231 TTCACGTCGCTCCACGACGAGGCCGCCGTGCGCCACATCCTCGTCATCCTCGCGGACTTG 1290
	Query 3805 ATCAAGCGCTACCCGCCCTCCGCCGTGCCGCCGCGCATCTGA 3846
	||||||| ||||||||||||| ||||||||||||||| ||||
	Sbjct 1291 ATCAAGCACTACCCGCCCTCCCCCGTGCCGCCGCGCACCTGA 1332
	> Cluster-20764.54794
	Length=1757
	Score = 1901 bits (1029), Expect = 0.0
	Identities = 1212/1302 (93%), Gaps = 5/1302 (0%)
	Strand=Plus/Plus
	Query 2550 gccgcgcc-tcggcc-ccgc-ac-cggccg-ccgccgccgcgccgccgcccgcTGCGGCC 2604
	|||||||| ||||| |||| | | |||| |||||||||||||||||||||| || |
	Sbjct 31 GCCGCGCCGCCGGCCGCCGCGGCGCCGCCGCCCGCCGCCGCGCCGCCGCCCGCCGCCACG 90
	Query 2605 AGGGAGGAGGCCGCGGAGGCTCCGCTGGCCTCCTTCGACTCGGTGTGCACCAAGCTCGAG 2664
	| ||||||||||||| ||| ||| |||||||||||||||||||||||||| ||||||||
	Sbjct 91 ACCGAGGAGGCCGCGGCGGCGCCGTTGGCCTCCTTCGACTCGGTGTGCACCGAGCTCGAG 150
	Query 2665 GGGTGCTCCGCGCTGGTCGACGGCTGCTGGTGCATCGACGTGGCGAACTGCAGCTACCTC 2724
	||||||||||||||| ||||||| || |||||||||||||||||||||||||||||||||
	Sbjct 151 GGGTGCTCCGCGCTGATCGACGGTTGTTGGTGCATCGACGTGGCGAACTGCAGCTACCTC 210
	Query 2725 GGCTTCCAGTGGCGGGACGAGATCGCCGATGGCGTGGACCGGGACGTGCGCACTTGGGGC 2784
	||||||||||||||||||||||||||||| | |||||||||||||||||||| ||||||
	Sbjct 211 GGCTTCCAGTGGCGGGACGAGATCGCCGACGTTGTGGACCGGGACGTGCGCACCTGGGGC 270
	Query 2785 GTCCACCCCCCGTGGACCAGGCTCGTCTCGTCTCCGAAGCTGTACGACGACGTCGAGGCG 2844
	|||||||||||||||||||||||||||||||| |||||||||||||||||||||||||||
	Sbjct 271 GTCCACCCCCCGTGGACCAGGCTCGTCTCGTCGCCGAAGCTGTACGACGACGTCGAGGCG 330
	Query 2845 CGCTGTTGCGAGCTGACCGGCATCTGGAAGTGCGTTCTGTACCCGAGCGTTACCATGCTC 2904
	|| ||||||||||||||||||||||||||||||||||||||||||||||| |||||||||
	Sbjct 331 CGTTGTTGCGAGCTGACCGGCATCTGGAAGTGCGTTCTGTACCCGAGCGTCACCATGCTC 390
	Query 2905 AACATGGGAGTCATCCCGAGCCTCGTGGGCGAGAGCGGGTTCCTCCTCCTGGACATAAAC 2964
	||||||||||||||||||||||| | ||||||||||||||||||||| |||||||||||
	Sbjct 391 AACATGGGAGTCATCCCGAGCCTGGCGGGCGAGAGCGGGTTCCTCCTTTTGGACATAAAC 450
	Query 2965 GCCCACGACTGCGTGCAGACGGCCGCCAGGCTCTGCAAGAAGGGCGCCACCGTGGTGCGC 3024
	|||||||||||||||||| ||| ||||||||||||||||||||||| |||||| ||||||
	Sbjct 451 GCCCACGACTGCGTGCAGGCGGGCGCCAGGCTCTGCAAGAAGGGCGTCACCGTCGTGCGC 510
	Query 3025 CTGAGGCACAACGACGCGGAGCAGCTCGAGCACATGCTCTCGTCGATCCCGCAGGGGGCC 3084
	|||| |||||||||| ||| |||||||||| | |||||||||||||||| ||||||||
	Sbjct 511 CTGAAGCACAACGACAAGGATCAGCTCGAGCGCGTGCTCTCGTCGATCCCAGAGGGGGCC 570
	Query 3085 GACATCACCTACGTGTGCGACGGCGTGTACTCCACGGACGGAGAGCTCGCCGACTTGCCC 3144
	|||||||||||||||||||||||||| |||||||||||||||||||||||||||||||||
	Sbjct 571 GACATCACCTACGTGTGCGACGGCGTCTACTCCACGGACGGAGAGCTCGCCGACTTGCCC 630
	Query 3145 GCCATATGTGCTTGTTTGAGGCCGCGCGGGGCCAAGATACTCGTAGACGACTCGCATGGC 3204
	||||| |||||||||||||||||||||||||||||||||||||| ||||||||||| ||
	Sbjct 631 GCCATCTGTGCTTGTTTGAGGCCGCGCGGGGCCAAGATACTCGTGGACGACTCGCACGGT 690
	Query 3205 TGCGGCGTTCTTGGCCGCAACCCCGACTCGGAGCAACCCTTCGGGTATGGTGGCGGCGGC 3264
	||||||||||||||||||||||||||||| |||||||||||||| ||||| |||||||||
	Sbjct 691 TGCGGCGTTCTTGGCCGCAACCCCGACTCCGAGCAACCCTTCGGATATGGCGGCGGCGGC 750
	Query 3265 GTCGTCGAGTACTTCGGGCTGGACTACGCGGAGAACAACATCATCTACGCCGGGCAGCTG 3324
	||| |||||||||||||||||||||| ||||||||||||||||||||| |||||| ||
	Sbjct 751 GTCATCGAGTACTTCGGGCTGGACTATGCGGAGAACAACATCATCTACATAGGGCAGTTG 810
	Query 3325 AGCAAGGCGTTCAATTCGCCCGGCGGATTCGTCGGCTGTGCGCGCGAGACCGACGAGAAG 3384
	||||||||||||||||||||||||||||||||||| || || ||||||||||||||||||
	Sbjct 811 AGCAAGGCGTTCAATTCGCCCGGCGGATTCGTCGGTTGCGCACGCGAGACCGACGAGAAG 870
	Query 3385 TTCGGCATTCTGAACTTGGCCAAGAACTCGAACACACTCGTGTTCACAGGGCCGATCTGT 3444
	|||||| || ||||||||||||||||||| ||||| |||||||||||||||||||||||
	Sbjct 871 TTCGGCGTTTTGAACTTGGCCAAGAACTCCAACACGCTCGTGTTCACAGGGCCGATCTGC 930
	Query 3445 ACTGCCGGCCTGTCGAGTGCGATGACGACCCTCGACCTCAACGCCGCCGAGGGGGACCTT 3504
	|||||||||||||||||||||| ||||||||||||||||||| ||||||||||||| ||
	Sbjct 931 ACTGCCGGCCTGTCGAGTGCGAAGACGACCCTCGACCTCAACTTCGCCGAGGGGGACATT 990
	Query 3505 CAGCGCAAGCGGCTTCTGGCGGCGACCCTCGAATTCTGCGAGGGGCTCAAGGCGCTCGGG 3564
	||||||||||||||||| ||||||||||| || |||||||| |||||||||||||||
	Sbjct 991 CAGCGCAAGCGGCTTCTTCAAGCGACCCTCGAGTTTTGCGAGGGACTCAAGGCGCTCGGG 1050
	Query 3565 TGCCCCCACACCTACCACGGGTTCCCCATCGTCAACATCTACTGGACCCCGGTCGAGGTG 3624
	||||||||||||||||||||||||||||||||||||||||| ||||||||||||||||||
	Sbjct 1051 TGCCCCCACACCTACCACGGGTTCCCCATCGTCAACATCTATTGGACCCCGGTCGAGGTG 1110
	Query 3625 TGCGCAGAGGTGTACAGGGAGCTGATGAGCGCGAGGCAGGGCGCGTTCCAGCAGGGCGTC 3684
	||||||||||||||||||||| |||||| ||||||| |||||||||||||| |||||||
	Sbjct 1111 TGCGCAGAGGTGTACAGGGAGTTGATGACCGCGAGGGGGGGCGCGTTCCAGCGGGGCGTC 1170
	Query 3685 GTCACGACCCCCATGTGGCACCCCATCGCCCCGAAGGGCCACGAGATGCTGCGCTTCCAG 3744
	|||||||||||||||||||||||||||||||||||||||||||||||| |||||||||||
	Sbjct 1171 GTCACGACCCCCATGTGGCACCCCATCGCCCCGAAGGGCCACGAGATGTTGCGCTTCCAG 1230
	Query 3745 TTCACGTCGCTCCACGACGAGGCCGCCGTGCGCCACATCCTCGTGATCCTCGAGGACCTG 3804
	|||||||||||||||||||||||||||||||||||||||||||| ||||||| |||| ||
	Sbjct 1231 TTCACGTCGCTCCACGACGAGGCCGCCGTGCGCCACATCCTCGTCATCCTCGCGGACTTG 1290
	Query 3805 ATCAAGCGCTACCCGCCCTCCGCCGTGCCGCCGCGCATCTGA 3846
	||||||| ||||||||||||| ||||||||||||||| ||||
	Sbjct 1291 ATCAAGCACTACCCGCCCTCCCCCGTGCCGCCGCGCACCTGA 1332
	> Cluster-20764.54796
	Length=1790
	Score = 1901 bits (1029), Expect = 0.0
	Identities = 1212/1302 (93%), Gaps = 5/1302 (0%)
	Strand=Plus/Plus
	Query 2550 gccgcgcc-tcggcc-ccgc-ac-cggccg-ccgccgccgcgccgccgcccgcTGCGGCC 2604
	|||||||| ||||| |||| | | |||| |||||||||||||||||||||| || |
	Sbjct 31 GCCGCGCCGCCGGCCGCCGCGGCGCCGCCGCCCGCCGCCGCGCCGCCGCCCGCCGCCACG 90
	Query 2605 AGGGAGGAGGCCGCGGAGGCTCCGCTGGCCTCCTTCGACTCGGTGTGCACCAAGCTCGAG 2664
	| ||||||||||||| ||| ||| |||||||||||||||||||||||||| ||||||||
	Sbjct 91 ACCGAGGAGGCCGCGGCGGCGCCGTTGGCCTCCTTCGACTCGGTGTGCACCGAGCTCGAG 150
	Query 2665 GGGTGCTCCGCGCTGGTCGACGGCTGCTGGTGCATCGACGTGGCGAACTGCAGCTACCTC 2724
	||||||||||||||| ||||||| || |||||||||||||||||||||||||||||||||
	Sbjct 151 GGGTGCTCCGCGCTGATCGACGGTTGTTGGTGCATCGACGTGGCGAACTGCAGCTACCTC 210
	Query 2725 GGCTTCCAGTGGCGGGACGAGATCGCCGATGGCGTGGACCGGGACGTGCGCACTTGGGGC 2784
	||||||||||||||||||||||||||||| | |||||||||||||||||||| ||||||
	Sbjct 211 GGCTTCCAGTGGCGGGACGAGATCGCCGACGTTGTGGACCGGGACGTGCGCACCTGGGGC 270
	Query 2785 GTCCACCCCCCGTGGACCAGGCTCGTCTCGTCTCCGAAGCTGTACGACGACGTCGAGGCG 2844
	|||||||||||||||||||||||||||||||| |||||||||||||||||||||||||||
	Sbjct 271 GTCCACCCCCCGTGGACCAGGCTCGTCTCGTCGCCGAAGCTGTACGACGACGTCGAGGCG 330
	Query 2845 CGCTGTTGCGAGCTGACCGGCATCTGGAAGTGCGTTCTGTACCCGAGCGTTACCATGCTC 2904
	|| ||||||||||||||||||||||||||||||||||||||||||||||| |||||||||
	Sbjct 331 CGTTGTTGCGAGCTGACCGGCATCTGGAAGTGCGTTCTGTACCCGAGCGTCACCATGCTC 390
	Query 2905 AACATGGGAGTCATCCCGAGCCTCGTGGGCGAGAGCGGGTTCCTCCTCCTGGACATAAAC 2964
	||||||||||||||||||||||| | ||||||||||||||||||||| |||||||||||
	Sbjct 391 AACATGGGAGTCATCCCGAGCCTGGCGGGCGAGAGCGGGTTCCTCCTTTTGGACATAAAC 450
	Query 2965 GCCCACGACTGCGTGCAGACGGCCGCCAGGCTCTGCAAGAAGGGCGCCACCGTGGTGCGC 3024
	|||||||||||||||||| ||| ||||||||||||||||||||||| |||||| ||||||
	Sbjct 451 GCCCACGACTGCGTGCAGGCGGGCGCCAGGCTCTGCAAGAAGGGCGTCACCGTCGTGCGC 510
	Query 3025 CTGAGGCACAACGACGCGGAGCAGCTCGAGCACATGCTCTCGTCGATCCCGCAGGGGGCC 3084
	|||| |||||||||| ||| |||||||||| | |||||||||||||||| ||||||||
	Sbjct 511 CTGAAGCACAACGACAAGGATCAGCTCGAGCGCGTGCTCTCGTCGATCCCAGAGGGGGCC 570
	Query 3085 GACATCACCTACGTGTGCGACGGCGTGTACTCCACGGACGGAGAGCTCGCCGACTTGCCC 3144
	|||||||||||||||||||||||||| |||||||||||||||||||||||||||||||||
	Sbjct 571 GACATCACCTACGTGTGCGACGGCGTCTACTCCACGGACGGAGAGCTCGCCGACTTGCCC 630
	Query 3145 GCCATATGTGCTTGTTTGAGGCCGCGCGGGGCCAAGATACTCGTAGACGACTCGCATGGC 3204
	||||| |||||||||||||||||||||||||||||||||||||| ||||||||||| ||
	Sbjct 631 GCCATCTGTGCTTGTTTGAGGCCGCGCGGGGCCAAGATACTCGTGGACGACTCGCACGGT 690
	Query 3205 TGCGGCGTTCTTGGCCGCAACCCCGACTCGGAGCAACCCTTCGGGTATGGTGGCGGCGGC 3264
	||||||||||||||||||||||||||||| |||||||||||||| ||||| |||||||||
	Sbjct 691 TGCGGCGTTCTTGGCCGCAACCCCGACTCCGAGCAACCCTTCGGATATGGCGGCGGCGGC 750
	Query 3265 GTCGTCGAGTACTTCGGGCTGGACTACGCGGAGAACAACATCATCTACGCCGGGCAGCTG 3324
	||| |||||||||||||||||||||| ||||||||||||||||||||| |||||| ||
	Sbjct 751 GTCATCGAGTACTTCGGGCTGGACTATGCGGAGAACAACATCATCTACATAGGGCAGTTG 810
	Query 3325 AGCAAGGCGTTCAATTCGCCCGGCGGATTCGTCGGCTGTGCGCGCGAGACCGACGAGAAG 3384
	||||||||||||||||||||||||||||||||||| || || ||||||||||||||||||
	Sbjct 811 AGCAAGGCGTTCAATTCGCCCGGCGGATTCGTCGGTTGCGCACGCGAGACCGACGAGAAG 870
	Query 3385 TTCGGCATTCTGAACTTGGCCAAGAACTCGAACACACTCGTGTTCACAGGGCCGATCTGT 3444
	|||||| || ||||||||||||||||||| ||||| |||||||||||||||||||||||
	Sbjct 871 TTCGGCGTTTTGAACTTGGCCAAGAACTCCAACACGCTCGTGTTCACAGGGCCGATCTGC 930
	Query 3445 ACTGCCGGCCTGTCGAGTGCGATGACGACCCTCGACCTCAACGCCGCCGAGGGGGACCTT 3504
	|||||||||||||||||||||| ||||||||||||||||||| ||||||||||||| ||
	Sbjct 931 ACTGCCGGCCTGTCGAGTGCGAAGACGACCCTCGACCTCAACTTCGCCGAGGGGGACATT 990
	Query 3505 CAGCGCAAGCGGCTTCTGGCGGCGACCCTCGAATTCTGCGAGGGGCTCAAGGCGCTCGGG 3564
	||||||||||||||||| ||||||||||| || |||||||| |||||||||||||||
	Sbjct 991 CAGCGCAAGCGGCTTCTTCAAGCGACCCTCGAGTTTTGCGAGGGACTCAAGGCGCTCGGG 1050
	Query 3565 TGCCCCCACACCTACCACGGGTTCCCCATCGTCAACATCTACTGGACCCCGGTCGAGGTG 3624
	||||||||||||||||||||||||||||||||||||||||| ||||||||||||||||||
	Sbjct 1051 TGCCCCCACACCTACCACGGGTTCCCCATCGTCAACATCTATTGGACCCCGGTCGAGGTG 1110
	Query 3625 TGCGCAGAGGTGTACAGGGAGCTGATGAGCGCGAGGCAGGGCGCGTTCCAGCAGGGCGTC 3684
	||||||||||||||||||||| |||||| ||||||| |||||||||||||| |||||||
	Sbjct 1111 TGCGCAGAGGTGTACAGGGAGTTGATGACCGCGAGGGGGGGCGCGTTCCAGCGGGGCGTC 1170
	Query 3685 GTCACGACCCCCATGTGGCACCCCATCGCCCCGAAGGGCCACGAGATGCTGCGCTTCCAG 3744
	|||||||||||||||||||||||||||||||||||||||||||||||| |||||||||||
	Sbjct 1171 GTCACGACCCCCATGTGGCACCCCATCGCCCCGAAGGGCCACGAGATGTTGCGCTTCCAG 1230
	Query 3745 TTCACGTCGCTCCACGACGAGGCCGCCGTGCGCCACATCCTCGTGATCCTCGAGGACCTG 3804
	|||||||||||||||||||||||||||||||||||||||||||| ||||||| |||| ||
	Sbjct 1231 TTCACGTCGCTCCACGACGAGGCCGCCGTGCGCCACATCCTCGTCATCCTCGCGGACTTG 1290
	Query 3805 ATCAAGCGCTACCCGCCCTCCGCCGTGCCGCCGCGCATCTGA 3846
	||||||| ||||||||||||| ||||||||||||||| ||||
	Sbjct 1291 ATCAAGCACTACCCGCCCTCCCCCGTGCCGCCGCGCACCTGA 1332
	> Cluster-20764.66340
	Length=1083
	Score = 959 bits (519), Expect = 0.0
	Identities = 677/756 (90%), Gaps = 0/756 (0%)
	Strand=Plus/Plus
	Query 1 ATGCTGGTGCACGGGTGGACTTGCGGGCCCTTGCTCCTGGAGTTTGTTGCGAGCTTCCTG 60
	||||||| ||||||||||||||| |||||||||||||||||||| || ||||||||||||
	Sbjct 328 ATGCTGGCGCACGGGTGGACTTGTGGGCCCTTGCTCCTGGAGTTCGTCGCGAGCTTCCTG 387
	Query 61 CAGCCCTTGCAGCGGCAGCCCATGACCGCCGAGCAGCTCGCCGCGGAGACAAACGCGGGG 120
	|||||||||||||||||||||||||||||||||||||||||||||||||| || ||||
	Sbjct 388 CAGCCCTTGCAGCGGCAGCCCATGACCGCCGAGCAGCTCGCCGCGGAGACGAAGGCGGCT 447
	Query 121 GAAGGGCCCGTGGCGATCACTCTGCGGACAATGGCCATCCTCGGGTACTTGGACCTGGAC 180
	|||||||| |||||| |||||||||||||||||||||||||||| ||||||||| |||||
	Sbjct 448 GAAGGGCCAGTGGCGGTCACTCTGCGGACAATGGCCATCCTCGGTTACTTGGACTTGGAC 507
	Query 181 CCTGAGACCGATGTGTATGCCGTGGTCCCCGGGCCGGGGATTGAGGCGCTCGCCGCGCTC 240
	|| |||||||| || || ||||| |||||||||||||||| | ||| ||||| ||||||
	Sbjct 508 CCCGAGACCGACGTCTACGCCGTCGTCCCCGGGCCGGGGACTCGGGCACTCGCGGCGCTC 567
	Query 241 CTCCGGCCAGCGGCGCCCACCAGCGCGGCCTTGCGAAGCATCTACCAGCACGCCCAGCCG 300
	||| |||| ||||||||||||||||| ||| |||| |||||||||| | |||||| |||
	Sbjct 568 CTCGGGCCGGCGGCGCCCACCAGCGCAGCCCTGCGGAGCATCTACCGGTGCGCCCAACCG 627
	Query 301 CCGTTCAGGGTGCCCTCATCCGAGGCGGCGCACTGCTTGCGGATTTGGGCGGAGCACCGG 360
	||||||||||||||||| ||||||||||||||||| ||||| | |||||||||||||||
	Sbjct 628 CCGTTCAGGGTGCCCTCGCCCGAGGCGGCGCACTGCCTGCGGGTCTGGGCGGAGCACCGG 687
	Query 361 CCCACCTGGAGAAGGGCGGCTTGCAAGCGGCTGGCCCTCCTGCTCGACGGGGCCGTCCTC 420
	||||| ||||| |||||||||||||||||| ||||||||||||||||||||||||||||
	Sbjct 688 CCCACTTGGAGGAGGGCGGCTTGCAAGCGGTTGGCCCTCCTGCTCGACGGGGCCGTCCTT 747
	Query 421 GTCCCGTTGTTGACCTCGATCACATACTTTGCGAGGTGGGACGAGGAGGGGCTGGATTCC 480
	|||||||||||||||||||||||||||||||| ||||||||||||||||||||||| ||
	Sbjct 748 GTCCCGTTGTTGACCTCGATCACATACTTTGCAAGGTGGGACGAGGAGGGGCTGGACTCG 807
	Query 481 GGCAAGGAGGGCGCCTTGGACCGCCTCGACTTCAGCAAGGCCAATGCCGCGGCAAGGGCG 540
	||||| |||||||||||||| |||||||||||| | ||||| | ||||||| ||||||
	Sbjct 808 GGCAAAGAGGGCGCCTTGGAGCGCCTCGACTTCGGTGAGGCCGACGCCGCGGAGAGGGCG 867
	Query 541 GCCCTCGGGGGCATCTTCGGCGAGTTGGGCGTGGGCACAGTGGACGGCGAGGGCACCGTG 600
	|| ||||||||||||||||||||| ||||| |||| | ||||||||||||||| |||||
	Sbjct 868 GCTCTCGGGGGCATCTTCGGCGAGCTGGGCCTGGGTGCGGTGGACGGCGAGGGCGCCGTG 927
	Query 601 ACCTTGACCGCGGAGGGCTCGTTCGCCCTGCAGCGTCGCTACTCCTACTACGTCCCGACG 660
	|| ||||||||||||| || ||||||||||||||| | ||||||| |||||||||||||
	Sbjct 928 GCCCTGACCGCGGAGGGTTCCTTCGCCCTGCAGCGTTGTTACTCCTTCTACGTCCCGACG 987
	Query 661 TCCTACGCCCCACTGCTGGACAGGTACCACAGCATCCTCTTCGAGAATCCCGGCTGGGGG 720
	||||||||||| ||||||||||||| ||| ||||| ||||||||| |||||| ||||||
	Sbjct 988 TCCTACGCCCCGCTGCTGGACAGGTTCCATGGCATCGTCTTCGAGAGTCCCGGGTGGGGG 1047
	Query 721 TTCGCCGGTGCCGGCCGGGACTCGCAGGAGCAGGAG 756
	|||||||| ||| || ||| | ||||||||| ||||
	Sbjct 1048 TTCGCCGGCGCCAGCGGGGGCCCGCAGGAGCGGGAG 1083
	> Cluster-20764.54795
	Length=447
	Score = 457 bits (247), Expect = 2e-126
	Identities = 365/421 (87%), Gaps = 12/421 (3%)
	Strand=Plus/Minus
	Query 2186 gcgcggcaaccggcgagcgcgcggcccccggcgtcgggcctgctgcggcgcccccccccG 2245
	||||||| ||||||| ||||||||| || | | |||| | || ||||| || | |||
	Sbjct 431 GCGCGGCGACCGGCGGGCGCGCGGCGACC-G-G-CGGG-C-GC-GCGGCCGCCGGCGCCG 378
	Query 2246 GGCCGGCTCCCGCGCCATGC-C--CCACGGACTACGAGCACCACGAGGCTCTTGTCCTGG 2302
	|||| || | || || ||| | || |||||||||||||||||||||| || |||||||
	Sbjct 377 GGCCCGCCGCGGCACCTTGCGCAGCCGCGGACTACGAGCACCACGAGGCCCTCGTCCTGG 318
	Query 2303 CCGCTCTGGGCAGCCTGATGCTGAAGAACGGCGGCACCGAGGCGGCGGCCGCGGGCAGCG 2362
	|||| |||||||| |||||||||||||||| |||||||||| |||||||||||||||||
	Sbjct 317 CCGCCTTGGGCAGCTTGATGCTGAAGAACGGGGGCACCGAGGAGGCGGCCGCGGGCAGCG 258
	Query 2363 CCGACGTCAGATTTGTGGACATGGACCTCCTGGACTCCCTCAACTTCACCGACTTCGCAG 2422
	||||| || || ||||||||||||||||||||||| ||||||||||||||||||||
	Sbjct 257 CCGACACTAGGTTCGTGGACATGGACCTCCTGGACTCTCTCAACTTCACCGACTTCGCGA 198
	Query 2423 GCCAGCTGGACGCCGCGCTCCCCGTGCCCGTCTCCGTCGGGCTGCTCTTCGAGGCGTCCA 2482
	|||||||||||||||||||||||||| |||| ||||||||||||||||||||||||||||
	Sbjct 197 GCCAGCTGGACGCCGCGCTCCCCGTGACCGTTTCCGTCGGGCTGCTCTTCGAGGCGTCCA 138
	Query 2483 CGCCCAGGAAGCTGGCCGCGCACCTCCACCGCGAGATGCAgcggctggccggccaggcgg 2542
	|||||||||||||||||||||||||||||||||||||||||||| |||| ||||||| ||
	Sbjct 137 CGCCCAGGAAGCTGGCCGCGCACCTCCACCGCGAGATGCAGCGGTTGGCAGGCCAGGAGG 78
	Query 2543 acggggggccgcgcctcggccccgcaccggccgccgccgccgcgccgccgcccgcTGCGG 2602
	| |||||||| |||||||| ||| |||||||||||||| || | |||| |||| ||||
	Sbjct 77 GCACGGGGCCGCACCTCGGCCTCGCGCCGGCCGCCGCCGC-GC-C-GCCGGCCGCCGCGG 21
	Query 2603 C 2603
	|
	Sbjct 20 C 20
	> Cluster-20764.54793
	Length=272
	Score = 398 bits (215), Expect = 1e-108
	Identities = 253/272 (93%), Gaps = 0/272 (0%)
	Strand=Plus/Plus
	Query 3445 ACTGCCGGCCTGTCGAGTGCGATGACGACCCTCGACCTCAACGCCGCCGAGGGGGACCTT 3504
	|||||||||||||||||||||| ||||||||||||||||||| ||||||||||||| ||
	Sbjct 1 ACTGCCGGCCTGTCGAGTGCGAAGACGACCCTCGACCTCAACTTCGCCGAGGGGGACATT 60
	Query 3505 CAGCGCAAGCGGCTTCTGGCGGCGACCCTCGAATTCTGCGAGGGGCTCAAGGCGCTCGGG 3564
	||||||||||||||||| ||||||||||| || |||||||||||| |||||||||||
	Sbjct 61 CAGCGCAAGCGGCTTCTTCAAGCGACCCTCGAGTTTTGCGAGGGGCTCGAGGCGCTCGGG 120
	Query 3565 TGCCCCCACACCTACCACGGGTTCCCCATCGTCAACATCTACTGGACCCCGGTCGAGGTG 3624
	||||||||||||||||||||||||||||||||||||||||| ||||||||||||||||||
	Sbjct 121 TGCCCCCACACCTACCACGGGTTCCCCATCGTCAACATCTATTGGACCCCGGTCGAGGTG 180
	Query 3625 TGCGCAGAGGTGTACAGGGAGCTGATGAGCGCGAGGCAGGGCGCGTTCCAGCAGGGCGTC 3684
	|||||||||||||||||||||||||||| ||||||| ||||| |||||||| ||||||
	Sbjct 181 TGCGCAGAGGTGTACAGGGAGCTGATGACCGCGAGGGGGGGCGGGTTCCAGCGGGGCGTT 240
	Query 3685 GTCACGACCCCCATGTGGCACCCCATCGCCCC 3716
	|||||||| |||||||||||||||||||||||
	Sbjct 241 GTCACGACACCCATGTGGCACCCCATCGCCCC 272
	Lambda K H
	1.33 0.621 1.12
	Gapped
	Lambda K H
	1.28 0.460 0.850
	Effective search space used: 892865864825

## Sheet: blast result of sxtA4-unigene
TBLASTN 2.2.28+
Reference: Stephen F. Altschul, Thomas L. Madden, Alejandro A.
Schaffer, Jinghui Zhang, Zheng Zhang, Webb Miller, and David J.
Lipman (1997), "Gapped BLAST and PSI-BLAST: a new generation of
protein database search programs", Nucleic Acids Res. 25:3389-3402.
Database: wxnineuni.fasta
191,144 sequences; 239,461,401 total letters
Query= AIN34681.1 sxtA protein domain 4, partial [Alexandrium minutum]
Length=223
Score E
Sequences producing significant alignments: (Bits) Value
Cluster-20764.51716 409 2e-139
Cluster-20764.63293 409 2e-139
Cluster-20764.54796 409 3e-139
> Cluster-20764.51716
Length=1769
Score = 409 bits (1050), Expect = 2e-139, Method: Compositional matrix adjust.
Identities = 212/223 (95%), Positives = 218/223 (98%), Gaps = 0/223 (0%)
Frame = +1
Query 1 SLAGESGFLLLDINAHDCVQTAARLCKKGVTVVRLKHNDTEQLERVLSSIPEGADITYVC 60
SLAGESGFLLLDINAHDCVQ ARLCKKGVTVVRLKHND +QLERVLSSIPEGADITYVC
Sbjct 409 SLAGESGFLLLDINAHDCVQAGARLCKKGVTVVRLKHNDKDQLERVLSSIPEGADITYVC 588
Query 61 DGVYSTDGELADLPAICACLRPRGAKILVDDSHGCGVLGRNPDSEQPfgyggggvvkyfg 120
DGVYSTDGELADLPAICACLRPRGAKILVDDSHGCGVLGRNPDSEQPFGYGGGGV++YFG
Sbjct 589 DGVYSTDGELADLPAICACLRPRGAKILVDDSHGCGVLGRNPDSEQPFGYGGGGVIEYFG 768
Query 121 LDYAENNIIYAGQLSEAFNSPGGFVGCARETDEKFGILNLAKNSNTLVFTGPICTAGLSS 180
LDYAENNIIY GQLS+AFNSPGGFVGCARETDEKFG+LNLAKNSNTLVFTGPICTAGLSS
Sbjct 769 LDYAENNIIYIGQLSKAFNSPGGFVGCARETDEKFGVLNLAKNSNTLVFTGPICTAGLSS 948
Query 181 AKTTLDLNFAEGDLQRKRLLDATLEFCEGLKALGCPHTYHGFP 223
AKTTLDLNFAEGD+QRKRLL ATLEFCEGLKALGCPHTYHGFP
Sbjct 949 AKTTLDLNFAEGDIQRKRLLQATLEFCEGLKALGCPHTYHGFP 1077
> Cluster-20764.63293
Length=1778
Score = 409 bits (1050), Expect = 2e-139, Method: Compositional matrix adjust.
Identities = 212/223 (95%), Positives = 218/223 (98%), Gaps = 0/223 (0%)
Frame = +1
Query 1 SLAGESGFLLLDINAHDCVQTAARLCKKGVTVVRLKHNDTEQLERVLSSIPEGADITYVC 60
SLAGESGFLLLDINAHDCVQ ARLCKKGVTVVRLKHND +QLERVLSSIPEGADITYVC
Sbjct 409 SLAGESGFLLLDINAHDCVQAGARLCKKGVTVVRLKHNDKDQLERVLSSIPEGADITYVC 588
Query 61 DGVYSTDGELADLPAICACLRPRGAKILVDDSHGCGVLGRNPDSEQPfgyggggvvkyfg 120
DGVYSTDGELADLPAICACLRPRGAKILVDDSHGCGVLGRNPDSEQPFGYGGGGV++YFG
Sbjct 589 DGVYSTDGELADLPAICACLRPRGAKILVDDSHGCGVLGRNPDSEQPFGYGGGGVIEYFG 768
Query 121 LDYAENNIIYAGQLSEAFNSPGGFVGCARETDEKFGILNLAKNSNTLVFTGPICTAGLSS 180
LDYAENNIIY GQLS+AFNSPGGFVGCARETDEKFG+LNLAKNSNTLVFTGPICTAGLSS
Sbjct 769 LDYAENNIIYIGQLSKAFNSPGGFVGCARETDEKFGVLNLAKNSNTLVFTGPICTAGLSS 948
Query 181 AKTTLDLNFAEGDLQRKRLLDATLEFCEGLKALGCPHTYHGFP 223
AKTTLDLNFAEGD+QRKRLL ATLEFCEGLKALGCPHTYHGFP
Sbjct 949 AKTTLDLNFAEGDIQRKRLLQATLEFCEGLKALGCPHTYHGFP 1077
> Cluster-20764.54796
Length=1790
Score = 409 bits (1050), Expect = 3e-139, Method: Compositional matrix adjust.
Identities = 212/223 (95%), Positives = 218/223 (98%), Gaps = 0/223 (0%)
Frame = +1
Query 1 SLAGESGFLLLDINAHDCVQTAARLCKKGVTVVRLKHNDTEQLERVLSSIPEGADITYVC 60
SLAGESGFLLLDINAHDCVQ ARLCKKGVTVVRLKHND +QLERVLSSIPEGADITYVC
Sbjct 409 SLAGESGFLLLDINAHDCVQAGARLCKKGVTVVRLKHNDKDQLERVLSSIPEGADITYVC 588
Query 61 DGVYSTDGELADLPAICACLRPRGAKILVDDSHGCGVLGRNPDSEQPfgyggggvvkyfg 120
DGVYSTDGELADLPAICACLRPRGAKILVDDSHGCGVLGRNPDSEQPFGYGGGGV++YFG
Sbjct 589 DGVYSTDGELADLPAICACLRPRGAKILVDDSHGCGVLGRNPDSEQPFGYGGGGVIEYFG 768
Query 121 LDYAENNIIYAGQLSEAFNSPGGFVGCARETDEKFGILNLAKNSNTLVFTGPICTAGLSS 180
LDYAENNIIY GQLS+AFNSPGGFVGCARETDEKFG+LNLAKNSNTLVFTGPICTAGLSS
Sbjct 769 LDYAENNIIYIGQLSKAFNSPGGFVGCARETDEKFGVLNLAKNSNTLVFTGPICTAGLSS 948
Query 181 AKTTLDLNFAEGDLQRKRLLDATLEFCEGLKALGCPHTYHGFP 223
AKTTLDLNFAEGD+QRKRLL ATLEFCEGLKALGCPHTYHGFP
Sbjct 949 AKTTLDLNFAEGDIQRKRLLQATLEFCEGLKALGCPHTYHGFP 1077

## Sheet: blast result of short form sxtA
	Query= JF343238.1:158-3079 Alexandrium fundyense strain CCMP1719 SxtA short
	isoform precursor (sxtA) mRNA, complete cds
	Length=2922
	Score E
	Sequences producing significant alignments: (Bits) Value
	Cluster-20764.47124 708 0.0
	> Cluster-20764.47124
	Length=3198
	Score = 708 bits (383), Expect = 0.0
	Identities = 1805/2491 (72%), Gaps = 99/2491 (4%)
	Strand=Plus/Minus
	Query 1 ATGCTCGTCCACGGCTGGACGG-CGGCGCCCCTGCTCCTGGAGCTCGTGGCCAACTTCAG 59
	|||||||| ||||||||||||| |||| || |||| |||||| |||| | || ||| |
	Sbjct 3044 ATGCTCGTGCACGGCTGGACGGCCGGC-CCGGTGCTGCTGGAGTTCGTCGAGAAGTTCCG 2986
	Query 60 CGCGCCCCTGGAGGGGCGGGCCCA-GACCGCGGGGGAGCTGGCCGCGGAGACGGGCGCCG 118
	|| |||||| || | ||||| |||||||| | |||| |||| || |||||||| |
	Sbjct 2985 CGAGCCCCT-CCTGGACCAGCCCATGACCGCGGCGCAGCTCGCCGAGGCCACGGGCGCGG 2927
	Query 119 AGGAGGGGCCCCTGGCGATCCTCCTCCGCGCCTGCAGCGTCCTGGGCTACGTGCGCTTCG 178
	||||||||||||| || ||| ||||||| || ||| |||||||| |||||| |||||
	Sbjct 2926 AGGAGGGGCCCCTCGCCATCGTCCTCCGGGCGTGCTGCGTCCTGAAGTACGTGTCCTTCG 2867
	Query 179 ACGCCCAGAGCAGGGCGTACTCCCTGGTCCCGGG-GCCGGAGCTGGACGAGCTCAGGAC- 236
	|| | ||||| ||| |||| ||||| ||| | | ||| |||||||||| || |
	Sbjct 2866 ACCCGGAGAGCGGGGAGTACAGCCTGGCGAAGGGCGTC-GAGATGGACGAGCT--GGTCA 2810
	Query 237 CGTGC-TCCACCCTGCGTCGGAGGTCGCGAGGGGCCTGCAGGAGCTGTACAGCGAGGTCG 295
	|| | | || |||| || ||||| |||||||| ||| ||| || |
	Sbjct 2809 AGTTCATGGGTCCGAACTCGGCGGCCGCGAAGGGCCTGCGCTCGCTCTACGTGGACTCCA 2750
	Query 296 c-cccccccTTCCAGCTGCCCTCGGAGGACGCGGCGCGGTGCCTGGCCCTCTGGGAGGAG 354
	| |||||| || | | ||||| || || || ||||||| |||| |||||||||||
	Sbjct 2749 CGCCCCCCTTTGCC-TTTCCCTCCGACGAGGCCGCGCGGTACCTGAGACTCTGGGAGGAC 2691
	Query 355 CAGCGGCC-CTCCTGGAGCCAGTGCAGGAGCAGGGCCCTGGGCGTCCTGCTGGACGGCGC 413
	|||||||| || ||||| | ||| || |||| || |||| || |||| |||| |||
	Sbjct 2690 CAGCGGCCGCT-CTGGAACAAGTCCAAAAGCAAGGTCCTGAGCATCCTCATGGATGGCAT 2632
	Query 414 TGTGCTGGCGCCGCTGCTTGTGTCCG-TGACGTACTCCTCGAGGTGGGACGAGGAGGGCC 472
	||| ||||||| || | | | || | || |||| | | |||||||||||||||||||
	Sbjct 2631 GGTGTTGGCGCCCCT-CCTCACTTCGATAACCTACTTCGCCAGGTGGGACGAGGAGGGCC 2573
	Query 473 AGGAGCACGGCAGGGATAACGTCATGGAGCGCTTCGACTTCAGCAAGATGTTGCC-GGCG 531
	||||||||||| |||| |||| |||| |||||||||||| |||| ||| || |||
	Sbjct 2572 AGGAGCACGGCCGGGAGAACGCGCTGGACCGCTTCGACTTCGGCAACATGGACCCCGGC- 2514
	Query 532 CAGCGGTCCGCGCTCGGGGACATCTTCGAGCAGTTGGGCGTCGGCACTATGAACGCGAAG 591
	||||| | || || || ||||||||||||||| | ||||| ||||| |||||||| |||
	Sbjct 2513 CAGCGCACGGCCCTGGGCGACATCTTCGAGCAGGTCGGCGTGGGCACCATGAACGCCAAG 2454
	Query 592 GGCGTGATCATGATGTCGTCAAAGGGGGCCATGGCGTTGCAGCGATGCTACTCCTACTAC 651
	|||||| ||||||||||| | ||||| |||||||| ||||||| |||||||||||||||
	Sbjct 2453 GGCGTGGTCATGATGTCGGCCAAGGGCTCCATGGCGCTGCAGCGCTGCTACTCCTACTAC 2394
	Query 652 GTCCCACTGTCGTACGCACCGCTGATGGCCCAGATCTCGCCGATCCTGTTTGATGATGCG 711
	|| || | || ||||| || || |||| ||| | | | |||||| || || || ||
	Sbjct 2393 GTGCCCGTCTCCTACGCGCCCATGCTGGCGCAGCTGCCCCAGATCCTCTTCGACGACCCG 2334
	Query 712 GGCTGGGGGTTCACTGACGCGGGGACAGACTCCTTCGACGACGTGGAGGAGCATGTTGAC 771
	|||||||| ||| || | || | | ||| ||||||| || |||| ||||| || |||
	Sbjct 2333 GGCTGGGGCTTCGAGGAAG-GGAG-C-GACGCCTTCGA-GA--TGGAAGAGCACGTGGAC 2280
	Query 772 AGAATCTTGAATGTTGTTGGCAGTGGTGCGCAACACCGGACCCTCTTTAAGGATATGATG 831
	||||| |||| ||||| || | || ||||| ||||| || ||||| ||||| | |||
	Sbjct 2279 CGAATCCTGAACGTTGTGGGTGGCGGCGCGCAGCACCGCACGCTCTTCAAGGACCTTATG 2220
	Query 832 CGACACATCAGTACCG-TGTTCAAGGGCGAGGCATTTGCCTTGCAGCCA-AGTTTCGTTG 889
	|| ||||| | | | | ||| ||||| | || | |||||| |||| | | |
	Sbjct 2219 CGCCACATT-GAGCTGGTTTTCCGCGGCGACTCCTTCGAGACGCAGCCCCAGTT-CATCG 2162
	Query 890 TGGACACTGGCTGTGGCGACGGGAGCCTGCTCATACATATCTATGAACATA--TCAAACA 947
	| ||| ||||| |||||||| ||||||||| || ||||| || | || |||| |
	Sbjct 2161 TCGACGTCGGCTGCGGCGACGGCTCCCTGCTCATTCACATCTACGA-C-TACGTCAAGTA 2104
	Query 948 GCACACACCCCG-G-GGGAAAGTGCTTGATCAGTTCCCTCTGACGATGGTCGGCGTTGAC 1005
	|| |||| ||| | ||||| ||||| | | ||| ||||||||||||||||| |||
	Sbjct 2103 -CA-ACACGCCGCGCGGGAAGGTGCTCGCCGAACACCCGCTGACGATGGTCGGCGTGGAC 2046
	Query 1006 CTCAATGAGGATCCGCGAGTGACAACAGCTGTGAATCTGAGCAAGCAGGGCGTCCCGCAC 1065
	||||| |||||||| || ||||| || || ||||| |||||||||||||| ||||||||
	Sbjct 2045 CTCAACGAGGATCCCCGCGTGACGACGGCAGTGAACTTGAGCAAGCAGGGCATCCCGCAC 1986
	Query 1066 GTGGTCATCTCTGGCGATGTGGGTAAGCCTGCGGAGATACTTGCCG-CGCTGAAGAAGAA 1124
	|| |||||| ||||| | || |||||||| || || | || || | || ||||||||
	Sbjct 1985 GTAGTCATCGGCGGCGACATCGGGAAGCCTGCCGAAAT-CATGGCGTCCCTCAAGAAGAA 1927
	Query 1125 GAAGGTGGACGCGTCGAGGACGCTTCATGTCCGCTCCTTCCTAGACCACGACCGTACTTA 1184
	|||||||||| | ||| |||||| || |||||||| ||||| ||||||||||| || ||
	Sbjct 1926 GAAGGTGGACCCCGCGAAGACGCTCCACGTCCGCTCGTTCCTGGACCACGACCGCACGTA 1867
	Query 1185 CATCCCACCGGTCATGAGAATAGAGGAAGAGAGCAGCAC-A-GCC-AGGTTTGCCC-GCA 1240
	| || || |||| || ||||| | | ||||| | | | | | ||| |||| |||
	Sbjct 1866 CGTCAAGCCCAAGATGAAGATCGAGGA-G-G-GCAGCGCCATGGCGATGTTCGCCCTGCA 1810
	Query 1241 CTCAGATGGCAGACTTTGTGCATCTGGACAAGCGTGGAAAGCCC-ATCACG-GCTCTGGA 1298
	||| | ||| | ||||| | ||| | | | |||| ||| || || |||||
	Sbjct 1809 G-CAGTTCAGGGACATCGTGCACATCGACGTG-GACGCCAGCCGGATCTCGAGC-CTGGA 1753
	Query 1299 GCTGTTTGCATCCCTGGTGGAACATTTTGAAAGATGGGCTGATG-C-GCTGGAGGTCTCC 1356
	|||| || ||| ||||| || || | || ||||| || | | || | || |||||
	Sbjct 1752 CATGTTCGCGAACCTCGTGGAGCACTTCAACAGGTGGGCCGAAGTCAGC-GAAG-TCTCC 1695
	Query 1357 TTCGGACTGTGTGTGCTGGAGGTTATGATGCTGGATGTGCCCACGACGCAGCGCTGGTTC 1416
	||||| | || | |||||||| ||||||||||| | |||||||| |||||| |||
	Sbjct 1694 TTCGGCATCTGCCTCCTGGAGGTCATGATGCTGGACATCCCCACGACCAAGCGCTTCTTC 1635
	Query 1417 AACGACTGCGTGTCCTT-CCCTCTGGACTTCGTCCAGTGTCTTTCGCGGCAGTACATGGT 1475
	|||| ||| || || |||| ||||| |||||||||| || || ||||||||| ||
	Sbjct 1634 TGCGACAACGTCTCTTTTCCCT-TGGACCTCGTCCAGTGCCTCTCCCGGCAGTACCTGTG 1576
	Query 1476 ATCGGCGGCGGCATTTACAATGGGAGCTGCCATGGCGGGCCTCCTGCCTGCGGACTTCCG 1535
	|| || | ||| || | |||| || | |||| |||||||| | || || ||| |
	Sbjct 1575 CTCCGCCGTGGCCTTCGCCATGGCCGCGGGCATGACGGGCCTCTTCCCGGCCAACTACT- 1517
	Query 1536 CGCCG-TGGAGACGTATCCTGAGCATGGGAGGTACAACCGAATGTTGAGCCAGCACCTGG 1594
	| | | |||| || || || || || | | |||| |||| ||| || ||||||||||||
	Sbjct 1516 CCCTGGTGGACACCTACCCGGACCAGGCCAAGTACTACCGCATGCTGGGCCAGCACCTGG 1457
	Query 1595 TCAAGAGGCCGTTCAGGCTGCGCCTTGCAGAGGTTGCCGACCTCCAGAGCCTCGTTCATG 1654
	|||||| ||| | || | ||||| | |||||| ||||| ||||||||||| | ||
	Sbjct 1456 TCAAGAAGCCCTACAAGGTGCGCTTCGCAGAGCCGTCCGACATCCAGAGCCTCATGCAGC 1397
	Query 1655 TCGAAGAGCTGGCATGGCCCAAGCAGATGCAGGGAAGCCTGGAGGTGCTCCGCAGACGAC 1714
	|||| ||| |||| ||| || || | ||| || ||| |||||| || |||| ||
	Sbjct 1396 TCGAGGAGTTGGCGTGGGCCGAGAACTTGCGGGCCAGCGCGGAGGTCATCGGCAGGCGCG 1337
	Query 1715 TGGAGGCGTCCCCCACCACCAACCTGGTCTGCGAGCTGGAGGGCAGGGTCGTTGCCGTGC 1774
	|| | || | ||||||| |||||||||| |||| | | |||| | || |||||||
	Sbjct 1336 TGTCGACGGCGCCCACCAGCAACCTGGTCGCCGAGATCGGGGGCGACATAGTCGCCGTGC 1277
	Query 1775 TTTACATGCAACGGATCGAGAGTCTTG-CCGTCCTCGATG-GG-GTGCAGTTCATGGACG 1831
	| |||||||| || ||||||| |||| || || | || || |||| ||||||||||
	Sbjct 1276 TCTACATGCAGCGCATCGAGAA-CTTGGCCATCTTGGACCAGGAGTGC--TTCATGGACG 1220
	Query 1832 TATCGTCTGCGCACTCCCCCAGGGGTCGTCTGCTGCAGCTCATCTCGATAGCGGTCCATC 1891
	| ||| | |||||| |||| || | |||||||||||||||| || |||| ||| |
	Sbjct 1219 TCTCGAACGTGCACTCGCCCAAAGGGAGATTGCTGCAGCTCATCTCCATCGCGGCCCACC 1160
	Query 1892 CGGACTTTGCAGGCATGAATCTGGGCCGCGAGCTGAAGGAGTTTGGCCTTCACTTGGCTC 1951
	|||| | || ||||||| | ||| |||||| ||| |||| | ||| ||| |||| |
	Sbjct 1159 CGGAGCTCGCCAGCATGAACGTCGGCTCCGAGCTCAAGCAGTTCGCCCTGCACCTGGCCC 1100
	Query 1952 GGTTGGACAGCACCATCGAGAGGGTCATCGGTGTCACAAGGTGCA--GCAAG-GAGTT-T 2007
	| | ||||||| | | || |||| | | ||||| ||||| || | | |
	Sbjct 1099 GCCTCGACAGCAGCGTGGACCAGGTCGTGGCGGTCACGCGGTGCCTCGCCTTCGCGGACT 1040
	Query 2008 C-GGCAGTACGATGGCCCCATGAGTGAG-TACGTCAATGCGCACTTCTCTGGGGCC-CG- 2063
	| ||| || ||| | | ||| | | | |||||| | | ||||||| ||||| ||
	Sbjct 1039 CCGGC-GT-CGACGAC---ATG-GCGCGCTACGTCGACGAGCACTTCG-TGGGGAAGCGC 987
	Query 2064 GACCGACAGCACGCTGGACTTCCACTCCTCCGCCGGAGCGCAGTTCGTCCGCTTGGTGGA 2123
	||| ||| ||||||||| |||||||||| |||||| ||| ||||||| ||| | || ||
	Sbjct 986 GAC-GACGGCACGCTGGGCTTCCACTCCGACGCCGGCGCGAAGTTCGTGCGCCTCGTCGA 928
	Query 2124 GGGCTTCCGCCCCGAGGACACCGACAACGGCGGCACAGGAGTGGTCATCGCC-TACGACA 2182
	||||| ||| || |||||||| | || |||| ||||| || | || ||||||
	Sbjct 927 GGGCTACCGGCCAGAGGACACGGCGAATCGCGGTGTGGGAGTCCTCGT-GCAGTACGACG 869
	Query 2183 TCAGGAGGGCTC-TGCCCAGGGAGGCGGCTGCGGGCGCGCCCCCGAGCAGGCCGCCGCCG 2241
	||| || |||| | ||| | || ||| | | |||| || | || | | ||
	Sbjct 868 TCA--AGCGCTCGTACCC-GA-AGATGGCC-CAG-CGCGGCCAGG-GC-GTCATG-GCAA 818
	Query 2242 AGGACGAAGGTCCCCTCGCTGCAGCTGGTCCAGGACGTCATGACCAGCATCGGCTAcccc 2301
	| | |||| | |||||||| | | ||||| || ||||||| | | ||||||||
	Sbjct 817 ACAA-GAAGATGGCCTCGCTGGACATCCTCCAGAACATCATGACGGACCTGGGCTACCCG 759
	Query 2302 cccAACCTCAATGACCTCACCAAGGGCTTCTTCGACTACGGCATGGACTCCCTGGAGCTC 2361
	||| ||||| |||||||||| | |||||||||||||||||||||||||| |||||||
	Sbjct 758 CCCGACCTCGGCGACCTCACCAGGAGCTTCTTCGACTACGGCATGGACTCCGTGGAGCTG 699
	Query 2362 GTCCGCATCCGGAACAAGCTGAGCCTCGCCCTGCAG-AC--GGAGCTCCCCGCGACGCTG 2418
	|| || ||||| |||||||| | || | || || | || ||| || ||||| ||||||
	Sbjct 698 GTGCGTATCCGCAACAAGCTCA-CC-CACCA-GCTGGACTTGGACCTGCCCGCCACGCTG 642
	Query 2419 CTCCTCGACTTCCCCACCGTGCACGACCTCG 2449
	| || ||||||||||| |||||||||||||
	Sbjct 641 TTGCTGGACTTCCCCACAGTGCACGACCTCG 611
	Lambda K H
	1.33 0.621 1.12
	Gapped
	Lambda K H
	1.28 0.460 0.850
	Effective search space used: 676725424925
	Database: wxnineuni.fasta
	Posted date: Oct 3, 2018 12:05 AM
	Number of letters in database: 239,461,401
	Number of sequences in database: 191,144
	Matrix: blastn matrix 1 -2
	Gap Penalties: Existence: 0, Extension: 2.5
